# Supplementary material for: Longitudinal Analysis of Vulvovaginal Bacteriome Following Use of Water- and Silicone-Based Personal Lubricants: Stability, Spatial Specificity, and Clinical Implications
Source: Microorganisms. 2025 Dec 30;14(1):82. doi: 10.3390/microorganisms14010082 (PMC12844435; doi:10.3390/microorganisms14010082)
Supplement: Supplementary file 1 [file microorganisms-14-00082-s001.zip]

Archive with 11 entries (11 files):
- Table S1. AlphaDiversity_Contrasts.xlsx
- Table S10. microbiome_ph_taxa_summary-vulvar.xlsx
- Table S11. vaginal_vs_vulvar_phyla_rel_abundance.xlsx
- Table S2. BetaDiversity_PERMANOVA_Baseline_vs_Final_with_PERMDISP.xlsx
- Table S3. LME_CLR_vaginal_pairwise_Baseline_Final.xlsx
- Table S4. LME_CLR_vulvar_pairwise_contrasts.xlsx
- Table S5. microbiome_age_taxa_summary-vaginal.xlsx
- Table S6. microbiome_age_taxa_summary-vulvar.xlsx
- Table S7. microbiome_bmi_taxa_summary-vaginal.xlsx
- Table S8. microbiome_bmi_taxa_summary-vulvar.xlsx
- Table S9. microbiome_ph_taxa_summary-vaginal.xlsx
