# Supplementary material for: Longitudinal Analysis of Vulvovaginal Bacteriome Following Use of Water- and Silicone-Based Personal Lubricants: Stability, Spatial Specificity, and Clinical Implications
Source: Microorganisms. 2025 Dec 30;14(1):82. doi: 10.3390/microorganisms14010082 (PMC12844435; doi:10.3390/microorganisms14010082)
Supplement: Supplementary file 1 [file microorganisms-14-00082-s001.zip › Table S1. AlphaDiversity_Contrasts.xlsx]

## Sheet: Sheet1
contrast	estimate	SE	df	t.ratio	p.value	Model
Baseline - Final	-0.0984764	0.300068	31.5843	-0.328181	0.744941	vulvar_Warming_Shannon
Baseline - Final	-0.0224058	0.0799815	31.7242	-0.280138	0.781191	vulvar_Warming_Simpson
Baseline - Final	0.0637715	0.272642	32	0.233902	0.816551	vulvar_Tingling_Shannon
Baseline - Final	0.0116828	0.0833978	32	0.140085	0.889471	vulvar_Tingling_Simpson
Baseline - 2h	0.0721335	0.248506	50.5363	0.290268	0.991378	vaginal_Warming_Shannon
Baseline - 24h	-0.0115669	0.248506	50.5363	-0.0465459	0.999963	vaginal_Warming_Shannon
Baseline - Final	-0.0109907	0.147366	47.3924	-0.0745812	0.999849	vaginal_Warming_Shannon
2h - 24h	-0.0837004	0.278358	47.0638	-0.300693	0.99043	vaginal_Warming_Shannon
2h - Final	-0.0831242	0.248658	50.4095	-0.334291	0.986972	vaginal_Warming_Shannon
24h - Final	0.000576216	0.248658	50.4095	0.0023173	1	vaginal_Warming_Shannon
Baseline - 2h	0.0373608	0.0611346	50.3099	0.611124	0.928077	vaginal_Warming_Simpson
Baseline - 24h	2.96876e-05	0.0611346	50.3099	0.000485609	1	vaginal_Warming_Simpson
Baseline - Final	-0.00800153	0.0362242	47.3702	-0.220889	0.996144	vaginal_Warming_Simpson
2h - 24h	-0.0373312	0.0684168	47.0563	-0.545643	0.947268	vaginal_Warming_Simpson
2h - Final	-0.0453624	0.0611698	50.1897	-0.741581	0.879792	vaginal_Warming_Simpson
24h - Final	-0.00803122	0.0611698	50.1897	-0.131294	0.999181	vaginal_Warming_Simpson
Baseline - 2h	-0.0368239	0.176294	56.2629	-0.208878	0.99674	vaginal_Tingling_Shannon
Baseline - 24h	-0.103413	0.176294	56.2629	-0.586593	0.935727	vaginal_Tingling_Shannon
Baseline - Final	-0.0553949	0.116901	54.0227	-0.473861	0.964514	vaginal_Tingling_Shannon
2h - 24h	-0.0665887	0.193859	54.0227	-0.343491	0.985912	vaginal_Tingling_Shannon
2h - Final	-0.018571	0.176294	56.2629	-0.105341	0.999576	vaginal_Tingling_Shannon
24h - Final	0.0480177	0.176294	56.2629	0.272373	0.992858	vaginal_Tingling_Shannon
Baseline - 2h	-0.00780235	0.0482669	56.8896	-0.16165	0.998479	vaginal_Tingling_Simpson
Baseline - 24h	-0.0279001	0.0482669	56.8896	-0.578038	0.938269	vaginal_Tingling_Simpson
Baseline - Final	-0.00810914	0.0320798	54.0373	-0.25278	0.994265	vaginal_Tingling_Simpson
2h - 24h	-0.0200978	0.0531983	54.0373	-0.37779	0.981437	vaginal_Tingling_Simpson
2h - Final	-0.000306795	0.0482669	56.8896	-0.00635622	1	vaginal_Tingling_Simpson
24h - Final	0.019791	0.0482669	56.8896	0.410032	0.976513	vaginal_Tingling_Simpson
