# Supplementary material for: Longitudinal Analysis of Vulvovaginal Bacteriome Following Use of Water- and Silicone-Based Personal Lubricants: Stability, Spatial Specificity, and Clinical Implications
Source: Microorganisms. 2025 Dec 30;14(1):82. doi: 10.3390/microorganisms14010082 (PMC12844435; doi:10.3390/microorganisms14010082)
Supplement: Supplementary file 1 [file microorganisms-14-00082-s001.zip › Table S10. microbiome_ph_taxa_summary-vulvar.xlsx]

## Sheet: microbiome_ph_taxa_summary-vulv
taxa	term	estimate	std.error	statistic	p.value	bonferronip	mlog10bonfp
Lactobacillus	pH	0.865509	1.09427	0.790946	0.428976	1	0
Mobiluncus	pH	0.85414	2.52261	0.338593	0.734916	1	0
Peptoniphilus	pH	-0.614059	2.81424	-0.218197	0.827275	1	0
Finegoldia	pH	-0.535323	2.55435	-0.209573	0.834001	1	0
Fenollaria	pH	-0.706945	4.32891	-0.163308	0.870276	1	0
Jonquetella	pH	-0.85136	6.27413	-0.135694	0.892063	1	0
Anaerococcus	pH	-0.622272	5.4163	-0.114889	0.908533	1	0
Prevotella	pH	0.169136	1.60011	0.105703	0.915818	1	0
Dialister	pH	0.151163	2.31656	0.0652532	0.947972	1	0
Peptostreptococcus	pH	-0.870368	26.679	-0.0326237	0.973975	1	0
Campylobacter	pH	0.0668625	3.39229	0.0197101	0.984275	1	0
S5-A14a	pH	-0.541779	35.2753	-0.0153586	0.987746	1	0
Facklamia	pH	0.078486	31.9217	0.0024587	0.998038	1	0
Enterorhabdus	pH	-7.84521	7.99062e+06	-9.81803e-07	0.999999	1	0
Bergeyella	pH	-7.61489	8.44506e+06	-9.01697e-07	0.999999	1	0
Lactiplantibacillus	pH	-7.80247	1.19529e+07	-6.52767e-07	0.999999	1	0
Nocardioides	pH	-7.77471	1.68111e+07	-4.62474e-07	1	1	0
UCG-005	pH	-7.59234	7.84626e+07	-9.67638e-08	1	1	0
Coprobacillus	pH	-7.75325	1.1447e+08	-6.77315e-08	1	1	0
Pseudolabrys	pH	-7.77339	1.2001e+08	-6.47728e-08	1	1	0
Turicella	pH	-7.77411	1.20215e+08	-6.46683e-08	1	1	0
Colidextribacter	pH	-7.77424	1.20251e+08	-6.46502e-08	1	1	0
UCG-003	pH	-7.77437	1.20288e+08	-6.46311e-08	1	1	0
Intestinimonas	pH	-7.77505	1.20481e+08	-6.45336e-08	1	1	0
Pajaroellobacter	pH	-7.77634	1.20845e+08	-6.43495e-08	1	1	0
Rhodopseudomonas	pH	-7.77651	1.20892e+08	-6.43258e-08	1	1	0
Lachnospiraceae UCG-004	pH	-7.77672	1.20952e+08	-6.42959e-08	1	1	0
Filifactor	pH	-7.77683	1.20983e+08	-6.42804e-08	1	1	0
Roseburia	pH	-7.77683	1.20985e+08	-6.42793e-08	1	1	0
Lachnospiraceae UCG-003	pH	-7.77695	1.21019e+08	-6.42623e-08	1	1	0
TM7x	pH	-7.77709	1.21058e+08	-6.42427e-08	1	1	0
Ruminococcus	pH	-7.77751	1.21178e+08	-6.41827e-08	1	1	0
Alistipes	pH	-7.77779	1.21256e+08	-6.41434e-08	1	1	0
Bilophila	pH	-7.77819	1.2137e+08	-6.40866e-08	1	1	0
Brachybacterium	pH	-7.77826	1.21392e+08	-6.40758e-08	1	1	0
Lactococcus	pH	-7.77835	1.21418e+08	-6.40629e-08	1	1	0
Butyricicoccus	pH	-7.77846	1.21449e+08	-6.40472e-08	1	1	0
[Ruminococcus] gauvreauii group	pH	-7.77872	1.21521e+08	-6.40111e-08	1	1	0
Tepidimonas	pH	-7.77932	1.21692e+08	-6.39263e-08	1	1	0
Dietzia	pH	-7.78014	1.21928e+08	-6.38091e-08	1	1	0
HT002	pH	-7.7805	1.2203e+08	-6.3759e-08	1	1	0
Ruminiclostridium	pH	-7.78189	1.22431e+08	-6.35617e-08	1	1	0
Cloacibacterium	pH	-7.78904	1.24502e+08	-6.25615e-08	1	1	0
Intestinibacter	pH	-7.78971	1.24698e+08	-6.24685e-08	1	1	0
Ligilactobacillus	pH	-7.78971	1.24698e+08	-6.24685e-08	1	1	0
Lachnospiraceae ND3007 group	pH	-7.79041	1.24901e+08	-6.23724e-08	1	1	0
Lacticaseibacillus	pH	-7.79112	1.25111e+08	-6.22738e-08	1	1	0
Ralstonia	pH	-7.7966	1.26732e+08	-6.15206e-08	1	1	0
[Eubacterium] saphenum group	pH	-7.79663	1.26739e+08	-6.15171e-08	1	1	0
NK4A214 group	pH	-7.79702	1.26856e+08	-6.14635e-08	1	1	0
Capnocytophaga	pH	-7.79745	1.26983e+08	-6.14055e-08	1	1	0
Salmonella	pH	-7.79802	1.27153e+08	-6.13277e-08	1	1	0
Fusicatenibacter	pH	-7.7983	1.27237e+08	-6.12897e-08	1	1	0
Parasutterella	pH	-7.79858	1.27321e+08	-6.12513e-08	1	1	0
Globicatella	pH	-7.79858	1.27322e+08	-6.1251e-08	1	1	0
Leuconostoc	pH	-7.79999	1.27742e+08	-6.10603e-08	1	1	0
Tuzzerella	pH	-7.80013	1.27785e+08	-6.1041e-08	1	1	0
Bosea	pH	-7.8003	1.27836e+08	-6.10179e-08	1	1	0
Abiotrophia	pH	-7.80045	1.27881e+08	-6.09975e-08	1	1	0
Holdemania	pH	-7.80053	1.27905e+08	-6.09867e-08	1	1	0
Dielma	pH	-7.80069	1.27952e+08	-6.09658e-08	1	1	0
Oscillibacter	pH	-7.80074	1.27968e+08	-6.09587e-08	1	1	0
Catenibacillus	pH	-7.80083	1.27995e+08	-6.09463e-08	1	1	0
Lachnospiraceae FCS020 group	pH	-7.80089	1.28012e+08	-6.09386e-08	1	1	0
Odoribacter	pH	-7.80114	1.28088e+08	-6.09044e-08	1	1	0
Diaphorobacter	pH	-7.80152	1.28204e+08	-6.08525e-08	1	1	0
Pseudomonas	pH	-7.80155	1.28212e+08	-6.08488e-08	1	1	0
Ochrobactrum	pH	-7.80172	1.28262e+08	-6.08265e-08	1	1	0
Erysipelotrichaceae UCG-003	pH	-7.8021	1.28379e+08	-6.07741e-08	1	1	0
Marmoricola	pH	-7.80227	1.28427e+08	-6.07524e-08	1	1	0
UCG-002	pH	-7.80233	1.28445e+08	-6.07443e-08	1	1	0
Marvinbryantia	pH	-7.80256	1.28516e+08	-6.07127e-08	1	1	0
[Ruminococcus] gnavus group	pH	-7.80272	1.28566e+08	-6.06906e-08	1	1	0
Family XIII UCG-001	pH	-7.80326	1.28727e+08	-6.06185e-08	1	1	0
Holdemanella	pH	-7.80337	1.28762e+08	-6.06031e-08	1	1	0
Eisenbergiella	pH	-7.8034	1.28769e+08	-6.05999e-08	1	1	0
Clostridium sensu stricto 1	pH	-7.80382	1.28898e+08	-6.05428e-08	1	1	0
Luteimonas	pH	-7.80394	1.28932e+08	-6.05274e-08	1	1	0
Fretibacterium	pH	-7.80423	1.2902e+08	-6.04887e-08	1	1	0
Granulicatella	pH	-7.80478	1.29189e+08	-6.04137e-08	1	1	0
Mycoplasma	pH	-7.8048	1.29195e+08	-6.0411e-08	1	1	0
Collinsella	pH	-7.80524	1.29328e+08	-6.03524e-08	1	1	0
[Eubacterium] siraeum group	pH	-7.80584	1.29511e+08	-6.02718e-08	1	1	0
CAG-352	pH	-7.80601	1.29561e+08	-6.02497e-08	1	1	0
Oribacterium	pH	-7.8063	1.29649e+08	-6.02112e-08	1	1	0
Citricoccus	pH	-7.80631	1.29652e+08	-6.02097e-08	1	1	0
Adlercreutzia	pH	-7.80693	1.29841e+08	-6.01268e-08	1	1	0
Phascolarctobacterium	pH	-7.80701	1.29867e+08	-6.01156e-08	1	1	0
Mitsuokella	pH	-7.8078	1.30108e+08	-6.00103e-08	1	1	0
Alloprevotella	pH	-7.80891	1.30445e+08	-5.98635e-08	1	1	0
Xanthomonas	pH	-7.80903	1.30483e+08	-5.98472e-08	1	1	0
UBA1819	pH	-7.80918	1.3053e+08	-5.98267e-08	1	1	0
Lachnospira	pH	-7.80955	1.30643e+08	-5.97776e-08	1	1	0
Escherichia-Shigella	pH	-7.80976	1.30707e+08	-5.975e-08	1	1	0
Bulleidia	pH	-7.81344	1.31841e+08	-5.92643e-08	1	1	0
[Ruminococcus] torques group	pH	-7.8137	1.31921e+08	-5.92302e-08	1	1	0
Olsenella	pH	-7.82138	1.34321e+08	-5.82291e-08	1	1	0
Monoglobus	pH	-7.82202	1.34524e+08	-5.81461e-08	1	1	0
Acholeplasma	pH	-7.8223	1.34613e+08	-5.81097e-08	1	1	0
Rothia	pH	-7.82329	1.34924e+08	-5.79831e-08	1	1	0
Incertae Sedis	pH	-7.82464	1.35354e+08	-5.78087e-08	1	1	0
Comamonas	pH	-7.82504	1.3548e+08	-5.7758e-08	1	1	0
Lachnoclostridium	pH	-7.83004	1.37079e+08	-5.71205e-08	1	1	0
Defluviitaleaceae UCG-011	pH	-7.83834	1.39777e+08	-5.60773e-08	1	1	0
Megamonas	pH	-7.84001	1.40324e+08	-5.58708e-08	1	1	0
Cyanobium PCC-6307	pH	-7.84209	1.41013e+08	-5.56125e-08	1	1	0
Amaricoccus	pH	-7.8545	1.45179e+08	-5.41022e-08	1	1	0
Acidibacter	pH	-7.85625	1.45777e+08	-5.38921e-08	1	1	0
Pseudofulvimonas	pH	-7.85751	1.46209e+08	-5.37415e-08	1	1	0
[Eubacterium] fissicatena group	pH	-7.85899	1.46719e+08	-5.3565e-08	1	1	0
Novosphingobium	pH	-7.86067	1.47298e+08	-5.33659e-08	1	1	0
CAG-873	pH	-7.88486	1.55904e+08	-5.05752e-08	1	1	0
Chryseobacterium	pH	-7.88539	1.56099e+08	-5.05152e-08	1	1	0
Flavonifractor	pH	-7.88557	1.56165e+08	-5.0495e-08	1	1	0
Blastocatella	pH	-7.88584	1.56262e+08	-5.04655e-08	1	1	0
Stomatobaculum	pH	-7.88739	1.56834e+08	-5.02915e-08	1	1	0
Aggregatibacter	pH	-7.88769	1.56943e+08	-5.02583e-08	1	1	0
Bacillus	pH	-7.89093	1.58143e+08	-4.98974e-08	1	1	0
[Eubacterium] brachy group	pH	-7.90454	1.63277e+08	-4.84118e-08	1	1	0
Selenomonas	pH	-7.91396	1.66925e+08	-4.74102e-08	1	1	0
Brooklawnia	pH	-7.91515	1.67395e+08	-4.72844e-08	1	1	0
Candidatus Saccharimonas	pH	-7.93221	1.74232e+08	-4.55268e-08	1	1	0
Helcobacillus	pH	-7.93239	1.74306e+08	-4.55083e-08	1	1	0
CL500-29 marine group	pH	-7.93293	1.74529e+08	-4.54533e-08	1	1	0
[Eubacterium] oxidoreducens group	pH	-7.93447	1.75158e+08	-4.52988e-08	1	1	0
Nosocomiicoccus	pH	-7.93507	1.75408e+08	-4.52379e-08	1	1	0
[Eubacterium] ruminantium group	pH	-7.93534	1.75518e+08	-4.5211e-08	1	1	0
Candidatus Profftella	pH	-7.93556	1.75608e+08	-4.51892e-08	1	1	0
Planifilum	pH	-7.93776	1.76519e+08	-4.49683e-08	1	1	0
Allorhizobium-Neorhizobium-Pararhizobium-Rhizobium	pH	-7.93949	1.77236e+08	-4.4796e-08	1	1	0
Leptotrichia	pH	-7.94406	1.79149e+08	-4.43433e-08	1	1	0
Blautia	pH	-7.94406	1.79149e+08	-4.43433e-08	1	1	0
Stenotrophomonas	pH	-7.94759	1.8064e+08	-4.39968e-08	1	1	0
Allisonella	pH	-7.94769	1.80681e+08	-4.39875e-08	1	1	0
Catenibacterium	pH	-7.94842	1.80992e+08	-4.3916e-08	1	1	0
F0058	pH	-7.95038	1.81827e+08	-4.37249e-08	1	1	0
Brevundimonas	pH	-7.9578	1.85022e+08	-4.301e-08	1	1	0
Cryptobacterium	pH	-7.95781	1.85026e+08	-4.30092e-08	1	1	0
Hungatella	pH	-7.95871	1.85416e+08	-4.29235e-08	1	1	0
Enterobacter	pH	-7.95884	1.85473e+08	-4.2911e-08	1	1	0
Dorea	pH	-7.96097	1.86402e+08	-4.27085e-08	1	1	0
Alcaligenes	pH	-7.96102	1.86426e+08	-4.27035e-08	1	1	0
Bradyrhizobium	pH	-7.96117	1.86488e+08	-4.269e-08	1	1	0
Coprobacter	pH	-7.96125	1.86525e+08	-4.2682e-08	1	1	0
Coprococcus	pH	-7.96265	1.8714e+08	-4.25491e-08	1	1	0
Allofustis	pH	-7.96429	1.8786e+08	-4.23949e-08	1	1	0
Klebsiella	pH	-7.96437	1.87896e+08	-4.23872e-08	1	1	0
Parabacteroides	pH	-7.96489	1.88125e+08	-4.23384e-08	1	1	0
Stella	pH	-7.96592	1.88583e+08	-4.2241e-08	1	1	0
Kytococcus	pH	-7.96625	1.88725e+08	-4.22108e-08	1	1	0
Morganella	pH	-7.96632	1.88756e+08	-4.22044e-08	1	1	0
[Eubacterium] nodatum group	pH	-7.9665	1.88837e+08	-4.21871e-08	1	1	0
Eggerthella	pH	-7.96685	1.88991e+08	-4.21547e-08	1	1	0
Acidaminococcus	pH	-7.96712	1.89112e+08	-4.21292e-08	1	1	0
[Eubacterium] eligens group	pH	-7.9687	1.89815e+08	-4.19815e-08	1	1	0
DNF00809	pH	-7.96896	1.8993e+08	-4.19574e-08	1	1	0
Lautropia	pH	-7.96931	1.90089e+08	-4.19241e-08	1	1	0
Romboutsia	pH	-7.96938	1.90118e+08	-4.19181e-08	1	1	0
[Clostridium] innocuum group	pH	-7.96938	1.90118e+08	-4.19181e-08	1	1	0
Caulobacter	pH	-7.96953	1.90186e+08	-4.19038e-08	1	1	0
Trueperella	pH	-7.96969	1.90257e+08	-4.1889e-08	1	1	0
Butyricimonas	pH	-7.96974	1.90278e+08	-4.18846e-08	1	1	0
Sphingobium	pH	-7.96981	1.90313e+08	-4.18774e-08	1	1	0
Roseomonas	pH	-7.97054	1.90638e+08	-4.18098e-08	1	1	0
Lachnospiraceae UCG-010	pH	-7.97121	1.90938e+08	-4.17476e-08	1	1	0
Sellimonas	pH	-7.97148	1.91059e+08	-4.17227e-08	1	1	0
UCG-004	pH	-7.97256	1.91544e+08	-4.16226e-08	1	1	0
[Eubacterium] ventriosum group	pH	-7.97333	1.91891e+08	-4.15514e-08	1	1	0
Deinococcus	pH	-7.97368	1.92047e+08	-4.15194e-08	1	1	0
[Eubacterium] hallii group	pH	-7.97434	1.92343e+08	-4.14589e-08	1	1	0
Anaerostipes	pH	-7.97438	1.92363e+08	-4.14548e-08	1	1	0
Enterococcus	pH	-7.97494	1.92618e+08	-4.14029e-08	1	1	0
Gemella	pH	-7.97682	1.9347e+08	-4.12304e-08	1	1	0
Listeria	pH	-7.98008	1.94952e+08	-4.09335e-08	1	1	0
Paracoccus	pH	-7.98169	1.95694e+08	-4.07866e-08	1	1	0
Simonsiella	pH	-7.98473	1.97092e+08	-4.05126e-08	1	1	0
Negativibacillus	pH	-7.9898	1.99455e+08	-4.00583e-08	1	1	0
Bifidobacterium	pH	-7.9984	2.03523e+08	-3.92998e-08	1	1	0
Mycobacterium	pH	-8.02047	2.14346e+08	-3.74183e-08	1	1	0
Reyranella	pH	-8.02944	2.18905e+08	-3.668e-08	1	1	0
Empedobacter	pH	-8.03538	2.21979e+08	-3.61989e-08	1	1	0
Tessaracoccus	pH	-8.04109	2.24976e+08	-3.5742e-08	1	1	0
Lachnoanaerobaculum	pH	-8.09375	2.54578e+08	-3.17928e-08	1	1	0
TM7a	pH	-8.0981	2.57193e+08	-3.14865e-08	1	1	0
Erysipelatoclostridium	pH	-8.10696	2.62595e+08	-3.08725e-08	1	1	0
Nesterenkonia	pH	-8.11243	2.65993e+08	-3.04987e-08	1	1	0
Paraprevotella	pH	-8.11276	2.66194e+08	-3.04768e-08	1	1	0
Senegalimassilia	pH	-8.11485	2.67507e+08	-3.03352e-08	1	1	0
Eremococcus	pH	-8.11977	2.70614e+08	-3.0005e-08	1	1	0
Centipeda	pH	-8.11987	2.70679e+08	-2.99981e-08	1	1	0
Neisseria	pH	-8.12176	2.71882e+08	-2.98724e-08	1	1	0
Barnesiella	pH	-8.12198	2.72021e+08	-2.98579e-08	1	1	0
Akkermansia	pH	-8.1247	2.73762e+08	-2.96779e-08	1	1	0
Actinobacillus	pH	-8.12501	2.7396e+08	-2.96576e-08	1	1	0
Alloscardovia	pH	-8.12591	2.74544e+08	-2.95978e-08	1	1	0
UCG-008	pH	-8.12663	2.75009e+08	-2.95505e-08	1	1	0
Hymenobacter	pH	-8.12677	2.75098e+08	-2.95414e-08	1	1	0
Kingella	pH	-8.12933	2.76758e+08	-2.93734e-08	1	1	0
Paucibacter	pH	-8.13143	2.78123e+08	-2.92368e-08	1	1	0
Catonella	pH	-8.13291	2.79094e+08	-2.91404e-08	1	1	0
Lachnospiraceae NK4A136 group	pH	-8.13922	2.83258e+08	-2.87343e-08	1	1	0
Shuttleworthia	pH	-8.13922	2.83258e+08	-2.87343e-08	1	1	0
Prevotella_7	pH	-8.14752	2.88826e+08	-2.8209e-08	1	1	0
Family XIII AD3011 group	pH	-8.30198	4.15073e+08	-2.00012e-08	1	1	0
Acidovorax	pH	-48.7578	NA	NA	NA	NA	NA
Prevotella_9	pH	-31.2726	NA	NA	NA	NA	NA
Porphyromonas	pH	-5.08531	NA	NA	NA	NA	NA
Faecalibacterium	pH	-29.7306	NA	NA	NA	NA	NA
Corynebacterium	pH	-1.07247	NA	NA	NA	NA	NA
Agathobacter	pH	-26.9542	NA	NA	NA	NA	NA
Atopobium	pH	-0.0116042	NA	NA	NA	NA	NA
Ezakiella	pH	-1.57585	NA	NA	NA	NA	NA
Ureaplasma	pH	-3.09536	NA	NA	NA	NA	NA
Subdoligranulum	pH	-26.1338	NA	NA	NA	NA	NA
Fastidiosipila	pH	0.0555983	NA	NA	NA	NA	NA
Pyramidobacter	pH	-5.4231	NA	NA	NA	NA	NA
Megasphaera	pH	-10.3516	NA	NA	NA	NA	NA
Propionibacterium	pH	0.0921474	NA	NA	NA	NA	NA
Streptococcus	pH	-0.133384	NA	NA	NA	NA	NA
Bacteroides	pH	-25.0903	NA	NA	NA	NA	NA
Criibacterium	pH	0.0337859	NA	NA	NA	NA	NA
W5053	pH	-1.30481	NA	NA	NA	NA	NA
Negativicoccus	pH	0.609643	NA	NA	NA	NA	NA
Murdochiella	pH	-0.540162	NA	NA	NA	NA	NA
Veillonella	pH	-1.35419	NA	NA	NA	NA	NA
Staphylococcus	pH	0.916015	NA	NA	NA	NA	NA
Cutibacterium	pH	1.72319	NA	NA	NA	NA	NA
Lawsonella	pH	0.73015	NA	NA	NA	NA	NA
Gallicola	pH	-0.0199774	NA	NA	NA	NA	NA
Propionimicrobium	pH	0.0547558	NA	NA	NA	NA	NA
Anaeroglobus	pH	-0.566942	NA	NA	NA	NA	NA
Sutterella	pH	0.40704	NA	NA	NA	NA	NA
Rikenellaceae RC9 gut group	pH	-25.8959	NA	NA	NA	NA	NA
Treponema	pH	-26.0295	NA	NA	NA	NA	NA
Limosilactobacillus	pH	0.230679	NA	NA	NA	NA	NA
Actinomyces	pH	0.764971	NA	NA	NA	NA	NA
Fusobacterium	pH	-0.15794	NA	NA	NA	NA	NA
Pseudoglutamicibacter	pH	-1.35784	NA	NA	NA	NA	NA
Acinetobacter	pH	16.4672	NA	NA	NA	NA	NA
Varibaculum	pH	0.762181	NA	NA	NA	NA	NA
Oligella	pH	-38.1685	NA	NA	NA	NA	NA
Arcanobacterium	pH	-0.251603	NA	NA	NA	NA	NA
Moryella	pH	-25.6341	NA	NA	NA	NA	NA
Howardella	pH	0.488652	NA	NA	NA	NA	NA
Weeksella	pH	-38.7948	NA	NA	NA	NA	NA
Gardnerella	pH	-0.798921	NA	NA	NA	NA	NA
Massilia	pH	16.7162	NA	NA	NA	NA	NA
Actinotignum	pH	-0.0201633	NA	NA	NA	NA	NA
Helcococcus	pH	0.0120169	NA	NA	NA	NA	NA
Brevibacterium	pH	-0.210081	NA	NA	NA	NA	NA
Christensenellaceae R-7 group	pH	-39.3026	NA	NA	NA	NA	NA
Succiniclasticum	pH	-40.637	NA	NA	NA	NA	NA
Mageeibacillus	pH	-0.122935	NA	NA	NA	NA	NA
Aquabacterium	pH	1.24223	NA	NA	NA	NA	NA
Micrococcus	pH	17.0819	NA	NA	NA	NA	NA
Enhydrobacter	pH	16.2588	NA	NA	NA	NA	NA
Peptococcus	pH	0.502438	NA	NA	NA	NA	NA
Aerococcus	pH	0.107781	NA	NA	NA	NA	NA
Kocuria	pH	16.5142	NA	NA	NA	NA	NA
Haemophilus	pH	-37.6438	NA	NA	NA	NA	NA
Solobacterium	pH	0.107766	NA	NA	NA	NA	NA
Pelomonas	pH	1.44746	NA	NA	NA	NA	NA
Lachnospiraceae FE2018 group	pH	0.107769	NA	NA	NA	NA	NA
Skermanella	pH	16.1741	NA	NA	NA	NA	NA
Pseudoramibacter	pH	0.107766	NA	NA	NA	NA	NA
Sneathia	pH	-2.00895	NA	NA	NA	NA	NA
Pseudoclavibacter	pH	-35.0967	NA	NA	NA	NA	NA
Slackia	pH	0.107765	NA	NA	NA	NA	NA
Afipia	pH	17.4011	NA	NA	NA	NA	NA
Parvimonas	pH	0.107765	NA	NA	NA	NA	NA
Sphingomonas	pH	16.0271	NA	NA	NA	NA	NA
Actinobaculum	pH	16.9377	NA	NA	NA	NA	NA
Dermabacter	pH	16.3678	NA	NA	NA	NA	NA
Microbacterium	pH	17.8204	NA	NA	NA	NA	NA
Mogibacterium	pH	-0.519046	NA	NA	NA	NA	NA
Dokdonella	pH	15.3416	NA	NA	NA	NA	NA
[Eubacterium] xylanophilum group	pH	-7.77637	NA	NA	NA	NA	NA
