# Supplementary material for: Longitudinal Analysis of Vulvovaginal Bacteriome Following Use of Water- and Silicone-Based Personal Lubricants: Stability, Spatial Specificity, and Clinical Implications
Source: Microorganisms. 2025 Dec 30;14(1):82. doi: 10.3390/microorganisms14010082 (PMC12844435; doi:10.3390/microorganisms14010082)
Supplement: Supplementary file 1 [file microorganisms-14-00082-s001.zip › Table S11. vaginal_vs_vulvar_phyla_rel_abundance.xlsx]

## Sheet: Sheet1
Swab	Phylum	sum_counts	mean_rel_abund
Vaginal	Actinobacteriota	619987	0.0450328
Vaginal	Bacteroidota	849183	0.0616805
Vaginal	Campylobacterota	28613	0.00207831
Vaginal	Firmicutes	12246050	0.889493
Vaginal	Fusobacteriota	18334	0.00133169
Vaginal	Proteobacteria	5275	0.00038315
Vulvar	Actinobacteriota	462376	0.0772796
Vulvar	Bacteroidota	1337111	0.223479
Vulvar	Campylobacterota	217384	0.0363326
Vulvar	Firmicutes	3895637	0.6511
Vulvar	Fusobacteriota	45164	0.00754852
Vulvar	Proteobacteria	25488	0.00425996
