# Supplementary material for: Longitudinal Analysis of Vulvovaginal Bacteriome Following Use of Water- and Silicone-Based Personal Lubricants: Stability, Spatial Specificity, and Clinical Implications
Source: Microorganisms. 2025 Dec 30;14(1):82. doi: 10.3390/microorganisms14010082 (PMC12844435; doi:10.3390/microorganisms14010082)
Supplement: Supplementary file 1 [file microorganisms-14-00082-s001.zip › Table S2. BetaDiversity_PERMANOVA_Baseline_vs_Final_with_PERMDISP.xlsx]

## Sheet: Overall_PERMANOVA
Swab	Treatment	Comparison	Term	Df	SumOfSqs	R2	F	Pr(>F)	FDR
vulvar	Warming	Baseline_vs_Final	Timepoint	1	0.339383	0.0116956	0.745542	0.3676	0.3676
vulvar	Warming	Baseline_vs_Final	Residual	63	28.6786	0.988304
vulvar	Warming	Baseline_vs_Final	Total	64	29.018	1
vulvar	Tingling	Baseline_vs_Final	Timepoint	1	0.372339	0.0124957	0.809841	0.1982	0.296267
vulvar	Tingling	Baseline_vs_Final	Residual	64	29.4251	0.987504
vulvar	Tingling	Baseline_vs_Final	Total	65	29.7975	1
vaginal	Warming	Baseline_vs_Final	Timepoint	1	0.19066	0.00703773	0.446519	0.2222	0.296267
vaginal	Warming	Baseline_vs_Final	Residual	63	26.9005	0.992962
vaginal	Warming	Baseline_vs_Final	Total	64	27.0911	1
vaginal	Tingling	Baseline_vs_Final	Timepoint	1	0.256521	0.00968644	0.625996	0.0344	0.1376
vaginal	Tingling	Baseline_vs_Final	Residual	64	26.2259	0.990314
vaginal	Tingling	Baseline_vs_Final	Total	65	26.4825	1

## Sheet: Pairwise_PERMANOVA
Swab	Treatment	Comparison	Term	Df	SumOfSqs	R2	F	Pr(>F)	FDR
vulvar	Warming	Baseline_vs_Final	Timepoint	1	0.339383	0.0116956	0.745542	0.3656	0.3656
vulvar	Warming	Baseline_vs_Final	Residual	63	28.6786	0.988304
vulvar	Warming	Baseline_vs_Final	Total	64	29.018	1
vulvar	Tingling	Baseline_vs_Final	Timepoint	1	0.372339	0.0124957	0.809841	0.1954	0.3064
vulvar	Tingling	Baseline_vs_Final	Residual	64	29.4251	0.987504
vulvar	Tingling	Baseline_vs_Final	Total	65	29.7975	1
vaginal	Warming	Baseline_vs_Final	Timepoint	1	0.19066	0.00703773	0.446519	0.2298	0.3064
vaginal	Warming	Baseline_vs_Final	Residual	63	26.9005	0.992962
vaginal	Warming	Baseline_vs_Final	Total	64	27.0911	1
vaginal	Tingling	Baseline_vs_Final	Timepoint	1	0.256521	0.00968644	0.625996	0.0406	0.1624
vaginal	Tingling	Baseline_vs_Final	Residual	64	26.2259	0.990314
vaginal	Tingling	Baseline_vs_Final	Total	65	26.4825	1

## Sheet: PERMDISP
Swab	Treatment	Comparison	Term	Df	Sum Sq	Mean Sq	F	N.Perm	Pr(>F)	FDR
vulvar	Warming	Baseline_vs_Final	Groups	1	0.00119531	0.00119531	0.701298	4999	0.406	0.554667
vulvar	Warming	Baseline_vs_Final	Residuals	63	0.107379	0.00170443
vulvar	Tingling	Baseline_vs_Final	Groups	1	0.00108898	0.00108898	0.653461	4999	0.416	0.554667
vulvar	Tingling	Baseline_vs_Final	Residuals	64	0.106655	0.00166648
vaginal	Warming	Baseline_vs_Final	Groups	1	0.00107164	0.00107164	0.139368	4999	0.7076	0.7076
vaginal	Warming	Baseline_vs_Final	Residuals	63	0.484422	0.00768924
vaginal	Tingling	Baseline_vs_Final	Groups	1	0.01457	0.01457	1.09525	4999	0.294	0.554667
vaginal	Tingling	Baseline_vs_Final	Residuals	64	0.851386	0.0133029

## Sheet: Run_Log
Swab	Treatment	n_samples	n_subjects	n_timepoints	Status	Message
vulvar	Warming	65	33	2	done	overall_done; permdisp_done; pairwise_done
vulvar	Tingling	66	33	2	done	overall_done; permdisp_done; pairwise_done
vaginal	Warming	65	33	2	done	overall_done; permdisp_done; pairwise_done
vaginal	Tingling	66	33	2	done	overall_done; permdisp_done; pairwise_done
