# Supplementary material for: Longitudinal Analysis of Vulvovaginal Bacteriome Following Use of Water- and Silicone-Based Personal Lubricants: Stability, Spatial Specificity, and Clinical Implications
Source: Microorganisms. 2025 Dec 30;14(1):82. doi: 10.3390/microorganisms14010082 (PMC12844435; doi:10.3390/microorganisms14010082)
Supplement: Supplementary file 1 [file microorganisms-14-00082-s001.zip › Table S3. LME_CLR_vaginal_pairwise_Baseline_Final.xlsx]

## Sheet: Sheet1
Swab	Treatment	Taxa	Contrast	Estimate	SE	t.ratio	Pvalue	Pvalue_adj
vaginal	Warming	Aerococcus	Baseline - Final	-0.918781	0.363757	-2.52581	0.0168266	0.656284
vaginal	Warming	Gardnerella	Baseline - Final	-0.946087	0.424226	-2.23015	0.0330537	0.656284
vaginal	Warming	Varibaculum	Baseline - Final	-0.628121	0.296821	-2.11616	0.0423614	0.656284
vaginal	Tingling	Limosilactobacillus	Baseline - Final	0.943901	0.454112	2.07856	0.0457583	0.656284
vaginal	Tingling	Staphylococcus	Baseline - Final	0.805824	0.39509	2.0396	0.0497184	0.656284
vaginal	Tingling	Actinomyces	Baseline - Final	-0.707866	0.367383	-1.92678	0.062927	0.692197
vaginal	Warming	Ureaplasma	Baseline - Final	-0.595982	0.383662	-1.5534	0.130421	0.960907
vaginal	Warming	Veillonella	Baseline - Final	-1.02795	0.663037	-1.55036	0.131033	0.960907
vaginal	Tingling	Aquabacterium	Baseline - Final	0.740937	0.447697	1.655	0.107702	0.960907
vaginal	Warming	Lactobacillus	Baseline - Final	-0.0212123	0.454449	-0.046677	0.963068	0.991132
vaginal	Warming	Prevotella	Baseline - Final	0.437191	0.438502	0.99701	0.326342	0.991132
vaginal	Warming	Atopobium	Baseline - Final	0.622731	0.55446	1.12313	0.269917	0.991132
vaginal	Warming	Dialister	Baseline - Final	0.548393	0.582848	0.940884	0.353882	0.991132
vaginal	Warming	Streptococcus	Baseline - Final	-0.275558	0.570365	-0.483125	0.632357	0.991132
vaginal	Warming	Finegoldia	Baseline - Final	0.0769707	0.336589	0.228679	0.820603	0.991132
vaginal	Warming	Fenollaria	Baseline - Final	0.496469	0.516605	0.961021	0.343856	0.991132
vaginal	Warming	Peptoniphilus	Baseline - Final	0.480891	0.440274	1.09225	0.282977	0.991132
vaginal	Warming	Campylobacter	Baseline - Final	0.395646	0.329568	1.2005	0.238962	0.991132
vaginal	Warming	Mobiluncus	Baseline - Final	-0.0600569	0.410474	-0.146311	0.884614	0.991132
vaginal	Warming	Fusobacterium	Baseline - Final	-0.102862	0.480883	-0.213903	0.832001	0.991132
vaginal	Warming	Ezakiella	Baseline - Final	0.156515	0.401796	0.389538	0.699503	0.991132
vaginal	Warming	Corynebacterium	Baseline - Final	0.234815	0.451448	0.520137	0.606612	0.991132
vaginal	Warming	Porphyromonas	Baseline - Final	0.288124	0.353943	0.81404	0.42176	0.991132
vaginal	Warming	Peptostreptococcus	Baseline - Final	-0.087115	0.653233	-0.13336	0.894752	0.991132
vaginal	Warming	Anaerococcus	Baseline - Final	0.0256491	0.387023	0.0662729	0.94758	0.991132
vaginal	Warming	Limosilactobacillus	Baseline - Final	-0.340675	0.505706	-0.673662	0.505481	0.991132
vaginal	Warming	Actinomyces	Baseline - Final	0.344986	0.474345	0.727289	0.47242	0.991132
vaginal	Warming	Howardella	Baseline - Final	0.16128	0.496456	0.324864	0.747425	0.991132
vaginal	Warming	Staphylococcus	Baseline - Final	-0.0897092	0.546765	-0.164073	0.870722	0.991132
vaginal	Warming	Lawsonella	Baseline - Final	0.0276982	0.338739	0.0817685	0.935349	0.991132
vaginal	Warming	Propionimicrobium	Baseline - Final	-0.220002	0.341723	-0.643801	0.524364	0.991132
vaginal	Warming	Sutterella	Baseline - Final	0.306246	0.37814	0.809875	0.424081	0.991132
vaginal	Warming	Negativicoccus	Baseline - Final	0.21918	0.422064	0.519306	0.607163	0.991132
vaginal	Warming	Murdochiella	Baseline - Final	-0.00858591	0.284499	-0.030179	0.976115	0.991132
vaginal	Warming	Aquabacterium	Baseline - Final	0.0378638	0.462744	0.0818247	0.935303	0.991132
vaginal	Warming	Cutibacterium	Baseline - Final	0.227216	0.562198	0.404156	0.688809	0.991132
vaginal	Warming	Facklamia	Baseline - Final	0.175857	0.392606	0.447923	0.657259	0.991132
vaginal	Tingling	Lactobacillus	Baseline - Final	-0.0891758	0.62771	-0.142065	0.887919	0.991132
vaginal	Tingling	Prevotella	Baseline - Final	-0.14512	0.442594	-0.327884	0.745135	0.991132
vaginal	Tingling	Atopobium	Baseline - Final	0.280954	0.422564	0.664878	0.510892	0.991132
vaginal	Tingling	Dialister	Baseline - Final	-0.492641	0.373748	-1.31811	0.196825	0.991132
vaginal	Tingling	Streptococcus	Baseline - Final	-0.611795	0.447346	-1.36761	0.180963	0.991132
vaginal	Tingling	Finegoldia	Baseline - Final	-0.0532742	0.364923	-0.145987	0.884847	0.991132
vaginal	Tingling	Fenollaria	Baseline - Final	-0.0380146	0.323349	-0.117565	0.907147	0.991132
vaginal	Tingling	Peptoniphilus	Baseline - Final	-0.197376	0.45936	-0.429676	0.670311	0.991132
vaginal	Tingling	Ureaplasma	Baseline - Final	0.137631	0.444362	0.309728	0.758776	0.991132
vaginal	Tingling	Campylobacter	Baseline - Final	0.256143	0.445783	0.574592	0.569585	0.991132
vaginal	Tingling	Aerococcus	Baseline - Final	0.211841	0.285665	0.741571	0.463756	0.991132
vaginal	Tingling	Mobiluncus	Baseline - Final	0.604559	0.45063	1.34159	0.189174	0.991132
vaginal	Tingling	Fusobacterium	Baseline - Final	-0.242359	0.387379	-0.625638	0.535989	0.991132
vaginal	Tingling	Ezakiella	Baseline - Final	-0.412094	0.423593	-0.972853	0.337923	0.991132
vaginal	Tingling	Corynebacterium	Baseline - Final	-0.113883	0.391529	-0.290868	0.773029	0.991132
vaginal	Tingling	Porphyromonas	Baseline - Final	0.0291297	0.35349	0.0824058	0.934837	0.991132
vaginal	Tingling	Peptostreptococcus	Baseline - Final	0.326828	0.446163	0.73253	0.469177	0.991132
vaginal	Tingling	Howardella	Baseline - Final	-0.508229	0.351504	-1.44587	0.157937	0.991132
vaginal	Tingling	Veillonella	Baseline - Final	-0.575387	0.472549	-1.21762	0.23227	0.991132
vaginal	Tingling	Gardnerella	Baseline - Final	0.167586	0.372307	0.450129	0.655652	0.991132
vaginal	Tingling	Lawsonella	Baseline - Final	-0.0436834	0.350062	-0.124787	0.901472	0.991132
vaginal	Tingling	Propionimicrobium	Baseline - Final	-0.256829	0.333838	-0.769324	0.447343	0.991132
vaginal	Tingling	Sutterella	Baseline - Final	0.375426	0.406968	0.922496	0.363173	0.991132
vaginal	Tingling	Negativicoccus	Baseline - Final	-0.210619	0.352563	-0.597394	0.554449	0.991132
vaginal	Tingling	Murdochiella	Baseline - Final	-0.260654	0.385574	-0.676015	0.503888	0.991132
vaginal	Tingling	Varibaculum	Baseline - Final	-0.211833	0.403218	-0.525357	0.602957	0.991132
vaginal	Tingling	Cutibacterium	Baseline - Final	0.359479	0.377664	0.951851	0.348307	0.991132
vaginal	Tingling	Facklamia	Baseline - Final	-0.0696787	0.364536	-0.191144	0.849621	0.991132
vaginal	Tingling	Anaerococcus	Baseline - Final	0.000271929	0.412003	0.000660017	0.999477	0.999477
