# Supplementary material for: Longitudinal Analysis of Vulvovaginal Bacteriome Following Use of Water- and Silicone-Based Personal Lubricants: Stability, Spatial Specificity, and Clinical Implications
Source: Microorganisms. 2025 Dec 30;14(1):82. doi: 10.3390/microorganisms14010082 (PMC12844435; doi:10.3390/microorganisms14010082)
Supplement: Supplementary file 1 [file microorganisms-14-00082-s001.zip › Table S4. LME_CLR_vulvar_pairwise_contrasts.xlsx]

## Sheet: Sheet1
Swab	Treatment	Taxa	Contrast	Estimate	SE	t.ratio	Pvalue	Pvalue_adj
vulvar	Warming	Fastidiosipila	Baseline - Final	0.922204	0.367546	2.50908	0.0174559	0.698234
vulvar	Tingling	Murdochiella	Baseline - Final	-0.690871	0.274983	-2.51241	0.0172271	0.698234
vulvar	Tingling	Veillonella	Baseline - Final	-1.07007	0.480691	-2.22611	0.0331732	0.73965
vulvar	Tingling	Facklamia	Baseline - Final	-0.702278	0.322616	-2.17683	0.0369825	0.73965
vulvar	Warming	Howardella	Baseline - Final	-0.56697	0.290074	-1.95457	0.059589	0.891316
vulvar	Warming	Anaeroglobus	Baseline - Final	0.701284	0.384875	1.82211	0.0779901	0.891316
vulvar	Tingling	Peptoniphilus	Baseline - Final	1.08878	0.58806	1.85148	0.073348	0.891316
vulvar	Warming	Lactobacillus	Baseline - Final	-0.404615	0.694324	-0.582747	0.564233	0.976886
vulvar	Warming	Prevotella	Baseline - Final	-0.340829	0.682669	-0.499259	0.62104	0.976886
vulvar	Warming	Atopobium	Baseline - Final	0.147053	0.390574	0.376505	0.709077	0.976886
vulvar	Warming	Dialister	Baseline - Final	-0.393973	0.540346	-0.729112	0.471306	0.976886
vulvar	Warming	Megasphaera	Baseline - Final	0.166264	0.372201	0.446705	0.658163	0.976886
vulvar	Warming	Ureaplasma	Baseline - Final	-0.722299	0.45096	-1.60169	0.119233	0.976886
vulvar	Warming	Campylobacter	Baseline - Final	0.138632	0.397237	0.348989	0.729423	0.976886
vulvar	Warming	Aerococcus	Baseline - Final	-0.577407	0.487526	-1.18436	0.245085	0.976886
vulvar	Warming	Mobiluncus	Baseline - Final	0.573783	0.340351	1.68586	0.10178	0.976886
vulvar	Warming	Ezakiella	Baseline - Final	0.155835	0.288514	0.540129	0.592939	0.976886
vulvar	Warming	Corynebacterium	Baseline - Final	-0.209717	0.483229	-0.433991	0.667247	0.976886
vulvar	Warming	Porphyromonas	Baseline - Final	0.187844	0.396252	0.474051	0.638742	0.976886
vulvar	Warming	Peptostreptococcus	Baseline - Final	-0.770335	0.503524	-1.52989	0.136007	0.976886
vulvar	Warming	Anaerococcus	Baseline - Final	-0.323031	0.536368	-0.602256	0.551288	0.976886
vulvar	Warming	Limosilactobacillus	Baseline - Final	-0.229415	0.340184	-0.674384	0.505028	0.976886
vulvar	Warming	Actinomyces	Baseline - Final	-0.531379	0.44888	-1.18379	0.245316	0.976886
vulvar	Warming	Veillonella	Baseline - Final	0.185937	0.591049	0.314588	0.755144	0.976886
vulvar	Warming	Lawsonella	Baseline - Final	0.261277	0.349194	0.748228	0.459873	0.976886
vulvar	Warming	Propionimicrobium	Baseline - Final	-0.191617	0.38072	-0.503302	0.618263	0.976886
vulvar	Warming	Sutterella	Baseline - Final	-0.171431	0.342164	-0.50102	0.619862	0.976886
vulvar	Warming	Negativicoccus	Baseline - Final	-0.26879	0.345912	-0.777046	0.442936	0.976886
vulvar	Warming	Murdochiella	Baseline - Final	0.372666	0.395911	0.941286	0.353705	0.976886
vulvar	Warming	S5-A14a	Baseline - Final	0.35935	0.429352	0.83696	0.408888	0.976886
vulvar	Warming	Gallicola	Baseline - Final	0.457424	0.380384	1.20253	0.238117	0.976886
vulvar	Warming	Facklamia	Baseline - Final	0.12706	0.377888	0.336236	0.738926	0.976886
vulvar	Warming	W5053	Baseline - Final	0.317436	0.426646	0.744027	0.462356	0.976886
vulvar	Warming	Actinotignum	Baseline - Final	0.332489	0.347074	0.957975	0.34539	0.976886
vulvar	Warming	Arcanobacterium	Baseline - Final	0.113833	0.364817	0.312027	0.757068	0.976886
vulvar	Warming	Peptococcus	Baseline - Final	0.224899	0.404362	0.556181	0.581997	0.976886
vulvar	Tingling	Lactobacillus	Baseline - Final	0.408772	0.741387	0.551361	0.585216	0.976886
vulvar	Tingling	Prevotella	Baseline - Final	0.28447	0.760779	0.373919	0.710931	0.976886
vulvar	Tingling	Atopobium	Baseline - Final	-0.21073	0.591449	-0.356294	0.723959	0.976886
vulvar	Tingling	Finegoldia	Baseline - Final	1.06127	0.710177	1.49437	0.144876	0.976886
vulvar	Tingling	Megasphaera	Baseline - Final	-0.187709	0.501803	-0.37407	0.71082	0.976886
vulvar	Tingling	Ureaplasma	Baseline - Final	-0.465126	0.492121	-0.945147	0.351666	0.976886
vulvar	Tingling	Aerococcus	Baseline - Final	0.265797	0.329124	0.807588	0.42529	0.976886
vulvar	Tingling	Fusobacterium	Baseline - Final	-0.252608	0.489529	-0.516024	0.609385	0.976886
vulvar	Tingling	Ezakiella	Baseline - Final	0.228874	0.362479	0.631412	0.532256	0.976886
vulvar	Tingling	Corynebacterium	Baseline - Final	0.599564	0.67976	0.882023	0.384342	0.976886
vulvar	Tingling	Porphyromonas	Baseline - Final	-0.445294	0.375032	-1.18735	0.243829	0.976886
vulvar	Tingling	Peptostreptococcus	Baseline - Final	0.194959	0.342621	0.569024	0.573313	0.976886
vulvar	Tingling	Anaerococcus	Baseline - Final	0.184242	0.590575	0.311971	0.757087	0.976886
vulvar	Tingling	Limosilactobacillus	Baseline - Final	-0.160453	0.40224	-0.3989	0.692617	0.976886
vulvar	Tingling	Actinomyces	Baseline - Final	0.179037	0.474371	0.37742	0.708353	0.976886
vulvar	Tingling	Staphylococcus	Baseline - Final	0.233533	0.544928	0.428558	0.671116	0.976886
vulvar	Tingling	Propionimicrobium	Baseline - Final	-0.32753	0.34249	-0.956319	0.34608	0.976886
vulvar	Tingling	Sutterella	Baseline - Final	0.33426	0.373721	0.894411	0.37778	0.976886
vulvar	Tingling	Negativicoccus	Baseline - Final	-0.361632	0.382121	-0.946382	0.351046	0.976886
vulvar	Tingling	Anaeroglobus	Baseline - Final	0.194754	0.317542	0.613317	0.544002	0.976886
vulvar	Tingling	Varibaculum	Baseline - Final	0.284259	0.32788	0.86696	0.392419	0.976886
vulvar	Tingling	S5-A14a	Baseline - Final	-0.560004	0.407244	-1.37511	0.17865	0.976886
vulvar	Tingling	Cutibacterium	Baseline - Final	0.370274	0.291288	1.27116	0.212834	0.976886
vulvar	Tingling	Gallicola	Baseline - Final	-0.473898	0.352908	-1.34284	0.188773	0.976886
vulvar	Tingling	W5053	Baseline - Final	-0.135458	0.405095	-0.334386	0.74027	0.976886
vulvar	Tingling	Peptococcus	Baseline - Final	0.239728	0.409536	0.585364	0.562409	0.976886
vulvar	Warming	Streptococcus	Baseline - Final	-0.16919	0.620698	-0.27258	0.786946	0.983682
vulvar	Warming	Fenollaria	Baseline - Final	0.105063	0.376377	0.279144	0.781973	0.983682
vulvar	Warming	Finegoldia	Baseline - Final	-0.0366554	0.607514	-0.0603366	0.952267	0.994975
vulvar	Warming	Peptoniphilus	Baseline - Final	0.0939608	0.529943	0.177304	0.860399	0.994975
vulvar	Warming	Fusobacterium	Baseline - Final	0.0866226	0.502965	0.172224	0.864366	0.994975
vulvar	Warming	Staphylococcus	Baseline - Final	0.0466614	0.404586	0.115331	0.908919	0.994975
vulvar	Warming	Varibaculum	Baseline - Final	0.0338915	0.349423	0.0969926	0.923346	0.994975
vulvar	Warming	Cutibacterium	Baseline - Final	0.0324203	0.443284	0.0731367	0.942161	0.994975
vulvar	Tingling	Dialister	Baseline - Final	-0.00976561	0.647503	-0.015082	0.98806	0.994975
vulvar	Tingling	Streptococcus	Baseline - Final	-0.112239	0.552974	-0.202974	0.84044	0.994975
vulvar	Tingling	Fenollaria	Baseline - Final	-0.0856945	0.437191	-0.196011	0.845841	0.994975
vulvar	Tingling	Campylobacter	Baseline - Final	0.0295868	0.549958	0.0537983	0.95743	0.994975
vulvar	Tingling	Mobiluncus	Baseline - Final	0.0563746	0.43065	0.130906	0.896669	0.994975
vulvar	Tingling	Howardella	Baseline - Final	0.00149087	0.234891	0.00634707	0.994975	0.994975
vulvar	Tingling	Lawsonella	Baseline - Final	0.00398403	0.289244	0.013774	0.989096	0.994975
vulvar	Tingling	Fastidiosipila	Baseline - Final	-0.011017	0.367242	-0.0299994	0.976254	0.994975
vulvar	Tingling	Actinotignum	Baseline - Final	-0.0559846	0.444104	-0.126062	0.900472	0.994975
vulvar	Tingling	Arcanobacterium	Baseline - Final	0.0743591	0.34868	0.213259	0.832478	0.994975
