# Supplementary material for: Longitudinal Analysis of Vulvovaginal Bacteriome Following Use of Water- and Silicone-Based Personal Lubricants: Stability, Spatial Specificity, and Clinical Implications
Source: Microorganisms. 2025 Dec 30;14(1):82. doi: 10.3390/microorganisms14010082 (PMC12844435; doi:10.3390/microorganisms14010082)
Supplement: Supplementary file 1 [file microorganisms-14-00082-s001.zip › Table S5. microbiome_age_taxa_summary-vaginal.xlsx]

## Sheet: microbiome_age_taxa_summary-vag
taxa	term	estimate	std.error	statistic	p.value	bonferronip	mlog10bonfp
Streptococcus	age	0.199683	0.460359	0.433755	0.664466	1	0
Lactobacillus	age	-0.0285725	0.0771221	-0.370484	0.711022	1	0
Limosilactobacillus	age	0.174028	0.510717	0.340752	0.73329	1	0
Fenollaria	age	0.0984745	0.358594	0.274612	0.783614	1	0
Peptoniphilus	age	0.0813923	0.395269	0.205916	0.836857	1	0
Dialister	age	0.0523903	0.287	0.182544	0.855155	1	0
Propionibacterium	age	0.107325	0.723969	0.148245	0.882149	1	0
Propionimicrobium	age	0.111533	0.814128	0.136997	0.891033	1	0
Anaerococcus	age	0.0430557	0.333583	0.12907	0.897302	1	0
Ureaplasma	age	-0.0480166	0.402158	-0.119397	0.904961	1	0
Fusobacterium	age	-0.027016	0.313069	-0.086294	0.931233	1	0
Atopobium	age	-0.0124821	0.146827	-0.0850124	0.932252	1	0
Actinotignum	age	0.107955	1.34245	0.0804164	0.935906	1	0
Negativicoccus	age	0.0976509	1.22342	0.0798176	0.936382	1	0
Varibaculum	age	0.103755	1.45157	0.0714783	0.943017	1	0
Howardella	age	-0.027014	0.41551	-0.065014	0.948163	1	0
Enterococcus	age	0.188153	3.06894	0.0613088	0.951113	1	0
Corynebacterium	age	0.0234168	0.433421	0.0540278	0.956913	1	0
Lawsonella	age	-0.0282913	0.536254	-0.0527572	0.957925	1	0
Staphylococcus	age	-0.0290951	0.584011	-0.0498194	0.960266	1	0
Listeria	age	-0.186577	5.01334	-0.0372162	0.970313	1	0
Bacillus	age	-0.186576	5.09324	-0.0366322	0.970778	1	0
Enterobacter	age	1.98952	99.0297	0.0200901	0.983971	1	0
Selenomonas	age	-0.0313257	1.63012	-0.0192168	0.984668	1	0
Cutibacterium	age	-0.0240947	1.34643	-0.0178952	0.985722	1	0
Stenotrophomonas	age	-0.186568	12.0732	-0.015453	0.987671	1	0
Prevotella_7	age	-0.0616348	4.11326	-0.0149844	0.988045	1	0
Pseudomonas	age	-0.186568	14.7865	-0.0126174	0.989933	1	0
Aquabacterium	age	0.0179457	1.44625	0.0124084	0.9901	1	0
Criibacterium	age	-0.0528813	4.66147	-0.0113444	0.990949	1	0
Actinomyces	age	0.0141135	1.31794	0.0107088	0.991456	1	0
Globicatella	age	-0.0414865	3.95198	-0.0104977	0.991624	1	0
Lachnoanaerobaculum	age	-0.0244931	2.85996	-0.00856412	0.993167	1	0
Anaeroglobus	age	0.0165482	2.168	0.00763293	0.99391	1	0
Bradyrhizobium	age	-0.0313229	4.22231	-0.00741843	0.994081	1	0
Slackia	age	0.107177	15.1086	0.00709376	0.99434	1	0
Paracoccus	age	0.239395	35.9508	0.00665897	0.994687	1	0
S5-A14a	age	0.0185811	3.13756	0.00592216	0.995275	1	0
Acinetobacter	age	-0.0313234	5.92101	-0.00529021	0.995779	1	0
Porphyromonas	age	0.00292408	0.630742	0.00463593	0.996301	1	0
Butyricicoccus	age	0.239366	60.1635	0.0039786	0.996826	1	0
Chryseobacterium	age	-0.0313231	11.0715	-0.00282917	0.997743	1	0
Acidaminococcus	age	-0.0313224	11.0715	-0.0028291	0.997743	1	0
Helcobacillus	age	3.99659	2204.05	0.00181329	0.998553	1	0
Dorea	age	3.9801	2913.36	0.00136615	0.99891	1	0
Ralstonia	age	-0.0107158	14.896	-0.000719378	0.999426	1	0
Lactococcus	age	-0.999518	53944	-1.85288e-05	0.999985	1	0
Lachnospiraceae UCG-003	age	-0.999518	53944	-1.85288e-05	0.999985	1	0
NK4A214 group	age	-0.999518	65485.3	-1.52632e-05	0.999988	1	0
[Eubacterium] eligens group	age	-0.999518	65485.3	-1.52632e-05	0.999988	1	0
Lachnospiraceae FCS020 group	age	-0.999518	65485.3	-1.52632e-05	0.999988	1	0
Tuzzerella	age	-0.999518	65485.3	-1.52632e-05	0.999988	1	0
Moryella	age	-0.999518	65485.3	-1.52632e-05	0.999988	1	0
Succiniclasticum	age	-0.999518	86809.1	-1.1514e-05	0.999991	1	0
Coprobacter	age	-0.999518	86809.1	-1.1514e-05	0.999991	1	0
Peptococcus	age	-0.999518	86809.1	-1.1514e-05	0.999991	1	0
Ruminiclostridium	age	-0.999518	86809.1	-1.1514e-05	0.999991	1	0
[Eubacterium] nodatum group	age	-0.999518	87420	-1.14335e-05	0.999991	1	0
Caulobacter	age	-0.999518	87420	-1.14335e-05	0.999991	1	0
Flavonifractor	age	-0.999518	87420	-1.14335e-05	0.999991	1	0
Candidatus Saccharimonas	age	-0.999518	87420	-1.14335e-05	0.999991	1	0
Akkermansia	age	-0.999518	87420	-1.14335e-05	0.999991	1	0
Lachnospiraceae UCG-010	age	-0.999518	87420	-1.14335e-05	0.999991	1	0
Capnocytophaga	age	-0.999518	87420	-1.14335e-05	0.999991	1	0
UCG-004	age	-0.999518	87420	-1.14335e-05	0.999991	1	0
UBA1819	age	-0.999518	87420	-1.14335e-05	0.999991	1	0
Rikenellaceae RC9 gut group	age	-0.999518	87420	-1.14335e-05	0.999991	1	0
Lautropia	age	-0.999518	87420	-1.14335e-05	0.999991	1	0
Bifidobacterium	age	-0.999518	87420	-1.14335e-05	0.999991	1	0
Cyanobium PCC-6307	age	-0.999518	88112.1	-1.13437e-05	0.999991	1	0
HT002	age	-0.999518	89616.8	-1.11532e-05	0.999991	1	0
Tepidimonas	age	-0.999518	109283	-9.14611e-06	0.999993	1	0
UCG-008	age	-0.999518	109283	-9.14611e-06	0.999993	1	0
Senegalimassilia	age	-0.999518	116307	-8.59378e-06	0.999993	1	0
Butyricimonas	age	-0.999518	118110	-8.46257e-06	0.999993	1	0
Monoglobus	age	-0.999518	126437	-7.90528e-06	0.999994	1	0
Parabacteroides	age	-0.999518	128293	-7.79091e-06	0.999994	1	0
Christensenellaceae R-7 group	age	-0.999518	128293	-7.79091e-06	0.999994	1	0
Catenibacterium	age	-0.999518	128293	-7.79091e-06	0.999994	1	0
[Eubacterium] brachy group	age	-0.999518	128293	-7.79091e-06	0.999994	1	0
Ochrobactrum	age	-0.999518	128293	-7.79091e-06	0.999994	1	0
Alistipes	age	-0.999518	128293	-7.79091e-06	0.999994	1	0
[Eubacterium] hallii group	age	-0.999518	128293	-7.79091e-06	0.999994	1	0
Abiotrophia	age	-0.999518	128293	-7.79091e-06	0.999994	1	0
Allofustis	age	-0.999518	128293	-7.79091e-06	0.999994	1	0
Lactiplantibacillus	age	-0.999518	128293	-7.79091e-06	0.999994	1	0
Fretibacterium	age	-0.999518	128293	-7.79091e-06	0.999994	1	0
Leuconostoc	age	-0.999518	128293	-7.79091e-06	0.999994	1	0
Holdemania	age	-0.999518	128293	-7.79091e-06	0.999994	1	0
Erysipelatoclostridium	age	-0.999518	129812	-7.69972e-06	0.999994	1	0
CL500-29 marine group	age	-0.999518	129812	-7.69972e-06	0.999994	1	0
Catonella	age	-0.999518	131634	-7.59316e-06	0.999994	1	0
Blastocatella	age	-0.999518	131634	-7.59316e-06	0.999994	1	0
Empedobacter	age	-0.999518	131994	-7.57244e-06	0.999994	1	0
Centipeda	age	-0.999518	132530	-7.54181e-06	0.999994	1	0
Bosea	age	-0.999518	132530	-7.54181e-06	0.999994	1	0
Leptotrichia	age	-0.999518	133104	-7.5093e-06	0.999994	1	0
Phascolarctobacterium	age	-0.999518	133104	-7.5093e-06	0.999994	1	0
Pseudoramibacter	age	-0.999518	133104	-7.5093e-06	0.999994	1	0
Odoribacter	age	-0.999518	133104	-7.5093e-06	0.999994	1	0
Lachnospiraceae NK4A136 group	age	-0.999518	133199	-7.50396e-06	0.999994	1	0
Eisenbergiella	age	-0.999518	133199	-7.50396e-06	0.999994	1	0
Roseomonas	age	-0.999518	133199	-7.50396e-06	0.999994	1	0
CAG-873	age	-0.999518	133199	-7.50396e-06	0.999994	1	0
Dokdonella	age	-0.999518	133199	-7.50396e-06	0.999994	1	0
Rothia	age	-0.999518	133249	-7.50115e-06	0.999994	1	0
Nesterenkonia	age	-0.999518	133249	-7.50115e-06	0.999994	1	0
Kingella	age	-0.999518	133249	-7.50115e-06	0.999994	1	0
Skermanella	age	-0.999518	133249	-7.50115e-06	0.999994	1	0
Bulleidia	age	-0.999518	133249	-7.50115e-06	0.999994	1	0
CAG-352	age	-0.999518	133249	-7.50115e-06	0.999994	1	0
[Eubacterium] ventriosum group	age	-0.999518	133249	-7.50115e-06	0.999994	1	0
[Clostridium] innocuum group	age	-0.999518	133249	-7.50115e-06	0.999994	1	0
Family XIII UCG-001	age	-0.999518	133249	-7.50115e-06	0.999994	1	0
Nocardioides	age	-0.999518	133249	-7.50115e-06	0.999994	1	0
Novosphingobium	age	-0.999518	133249	-7.50115e-06	0.999994	1	0
Klebsiella	age	-0.999518	134891	-7.40979e-06	0.999994	1	0
Granulicatella	age	-0.999518	134891	-7.40979e-06	0.999994	1	0
Lacticaseibacillus	age	-0.999518	134891	-7.40979e-06	0.999994	1	0
Solobacterium	age	-0.999518	134891	-7.40979e-06	0.999994	1	0
Olsenella	age	-0.999518	134891	-7.40979e-06	0.999994	1	0
Stomatobaculum	age	-0.999518	134891	-7.40979e-06	0.999994	1	0
Sphingobium	age	-0.999518	134891	-7.40979e-06	0.999994	1	0
Acholeplasma	age	-0.999518	134891	-7.40979e-06	0.999994	1	0
Kocuria	age	-0.999518	134891	-7.40979e-06	0.999994	1	0
Cryptobacterium	age	-0.999518	134891	-7.40979e-06	0.999994	1	0
Brooklawnia	age	-0.999518	134891	-7.40979e-06	0.999994	1	0
Erysipelotrichaceae UCG-003	age	-0.999518	134891	-7.40979e-06	0.999994	1	0
Luteimonas	age	-0.999518	134891	-7.40979e-06	0.999994	1	0
Dielma	age	-0.999518	134891	-7.40979e-06	0.999994	1	0
[Eubacterium] saphenum group	age	-0.999518	134891	-7.40979e-06	0.999994	1	0
Afipia	age	-0.999518	134891	-7.40979e-06	0.999994	1	0
Filifactor	age	-0.999518	134891	-7.40979e-06	0.999994	1	0
Lachnospiraceae UCG-004	age	-0.999518	134891	-7.40979e-06	0.999994	1	0
Paucibacter	age	-0.999518	134891	-7.40979e-06	0.999994	1	0
Marvinbryantia	age	-0.999518	134891	-7.40979e-06	0.999994	1	0
Mitsuokella	age	-0.999518	134891	-7.40979e-06	0.999994	1	0
UCG-005	age	-0.999518	134891	-7.40979e-06	0.999994	1	0
Romboutsia	age	-0.999518	134891	-7.40979e-06	0.999994	1	0
[Ruminococcus] gnavus group	age	-0.999518	134891	-7.40979e-06	0.999994	1	0
Barnesiella	age	-0.999518	134891	-7.40979e-06	0.999994	1	0
Colidextribacter	age	-0.999518	134891	-7.40979e-06	0.999994	1	0
Intestinimonas	age	-0.999518	134891	-7.40979e-06	0.999994	1	0
Dietzia	age	-0.999518	134891	-7.40979e-06	0.999994	1	0
Deinococcus	age	-0.999518	134891	-7.40979e-06	0.999994	1	0
TM7a	age	-0.999518	134891	-7.40979e-06	0.999994	1	0
Coprobacillus	age	-0.999518	134891	-7.40979e-06	0.999994	1	0
[Eubacterium] fissicatena group	age	-0.999518	134891	-7.40979e-06	0.999994	1	0
Pseudofulvimonas	age	-0.999518	134891	-7.40979e-06	0.999994	1	0
Marmoricola	age	-0.999518	134891	-7.40979e-06	0.999994	1	0
Stella	age	-0.999518	134891	-7.40979e-06	0.999994	1	0
Reyranella	age	-0.999518	134891	-7.40979e-06	0.999994	1	0
Lachnospira	age	-0.999518	137230	-7.28351e-06	0.999994	1	0
Paraprevotella	age	-0.999518	137230	-7.28351e-06	0.999994	1	0
Allisonella	age	-0.999518	137230	-7.28351e-06	0.999994	1	0
Ligilactobacillus	age	-0.999518	137230	-7.28351e-06	0.999994	1	0
[Eubacterium] oxidoreducens group	age	-0.999518	137230	-7.28351e-06	0.999994	1	0
Citricoccus	age	-0.999518	137230	-7.28351e-06	0.999994	1	0
F0058	age	-0.999518	137230	-7.28351e-06	0.999994	1	0
Turicella	age	-0.999518	137230	-7.28351e-06	0.999994	1	0
Candidatus Profftella	age	-0.999518	140315	-7.12341e-06	0.999994	1	0
[Eubacterium] xylanophilum group	age	-0.999518	180397	-5.54066e-06	0.999996	1	0
Acidibacter	age	-0.999518	180397	-5.54066e-06	0.999996	1	0
Actinobacillus	age	-0.999518	184134	-5.42821e-06	0.999996	1	0
Hymenobacter	age	-0.999518	184134	-5.42821e-06	0.999996	1	0
Intestinibacter	age	-0.999518	192301	-5.19767e-06	0.999996	1	0
Prevotella	age	0.0230438	NA	NA	NA	NA	NA
Peptostreptococcus	age	-0.0308503	NA	NA	NA	NA	NA
Clostridium sensu stricto 1	age	-0.0969331	NA	NA	NA	NA	NA
Mobiluncus	age	0.0884848	NA	NA	NA	NA	NA
Campylobacter	age	0.0550973	NA	NA	NA	NA	NA
Ezakiella	age	0.100457	NA	NA	NA	NA	NA
Escherichia-Shigella	age	0.675603	NA	NA	NA	NA	NA
Jonquetella	age	0.0583256	NA	NA	NA	NA	NA
Pseudoglutamicibacter	age	-0.00875486	NA	NA	NA	NA	NA
Veillonella	age	0.0890606	NA	NA	NA	NA	NA
Brevibacterium	age	-0.00677587	NA	NA	NA	NA	NA
Gardnerella	age	0.0638851	NA	NA	NA	NA	NA
Oligella	age	-0.0414923	NA	NA	NA	NA	NA
Fastidiosipila	age	0.0927016	NA	NA	NA	NA	NA
Alloscardovia	age	-0.0313279	NA	NA	NA	NA	NA
Murdochiella	age	0.0829771	NA	NA	NA	NA	NA
Weeksella	age	-0.0414918	NA	NA	NA	NA	NA
Finegoldia	age	0.00864333	NA	NA	NA	NA	NA
Xanthomonas	age	-0.0313233	NA	NA	NA	NA	NA
Gemella	age	7.32023	NA	NA	NA	NA	NA
Sutterella	age	-0.0169464	NA	NA	NA	NA	NA
Prevotella_9	age	7.49764	NA	NA	NA	NA	NA
Oribacterium	age	-0.0313242	NA	NA	NA	NA	NA
Megasphaera	age	-0.0152991	NA	NA	NA	NA	NA
Gallicola	age	0.065846	NA	NA	NA	NA	NA
Haemophilus	age	7.29709	NA	NA	NA	NA	NA
Arcanobacterium	age	0.0987721	NA	NA	NA	NA	NA
Faecalibacterium	age	0.132374	NA	NA	NA	NA	NA
W5053	age	0.091079	NA	NA	NA	NA	NA
Helcococcus	age	0.0220742	NA	NA	NA	NA	NA
Aerococcus	age	0.116975	NA	NA	NA	NA	NA
Pseudoclavibacter	age	-0.0343138	NA	NA	NA	NA	NA
Pelomonas	age	-0.0119796	NA	NA	NA	NA	NA
Blautia	age	0.137343	NA	NA	NA	NA	NA
Facklamia	age	0.0938105	NA	NA	NA	NA	NA
Salmonella	age	-0.186571	NA	NA	NA	NA	NA
Neisseria	age	7.17769	NA	NA	NA	NA	NA
Lachnoclostridium	age	-0.0313232	NA	NA	NA	NA	NA
Tessaracoccus	age	-0.0107157	NA	NA	NA	NA	NA
[Ruminococcus] torques group	age	7.17067	NA	NA	NA	NA	NA
Ruminococcus	age	0.261015	NA	NA	NA	NA	NA
Mageeibacillus	age	0.104308	NA	NA	NA	NA	NA
Subdoligranulum	age	0.129109	NA	NA	NA	NA	NA
Pyramidobacter	age	-0.000771061	NA	NA	NA	NA	NA
Bacteroides	age	0.0133456	NA	NA	NA	NA	NA
Collinsella	age	7.19489	NA	NA	NA	NA	NA
Agathobacter	age	0.1219	NA	NA	NA	NA	NA
Roseburia	age	-0.0313226	NA	NA	NA	NA	NA
Micrococcus	age	-0.0349303	NA	NA	NA	NA	NA
Brachybacterium	age	-0.0107157	NA	NA	NA	NA	NA
Nosocomiicoccus	age	0.10718	NA	NA	NA	NA	NA
Anaerostipes	age	6.62665	NA	NA	NA	NA	NA
Enhydrobacter	age	-0.0575442	NA	NA	NA	NA	NA
Diaphorobacter	age	-0.0313225	NA	NA	NA	NA	NA
Microbacterium	age	-0.0313238	NA	NA	NA	NA	NA
Actinobaculum	age	0.10718	NA	NA	NA	NA	NA
Eremococcus	age	-0.0107156	NA	NA	NA	NA	NA
Alcaligenes	age	-0.041486	NA	NA	NA	NA	NA
Sphingomonas	age	0.0374431	NA	NA	NA	NA	NA
Holdemanella	age	7.18473	NA	NA	NA	NA	NA
[Eubacterium] siraeum group	age	7.25205	NA	NA	NA	NA	NA
TM7x	age	7.31467	NA	NA	NA	NA	NA
Morganella	age	7.24885	NA	NA	NA	NA	NA
Parvimonas	age	-0.031324	NA	NA	NA	NA	NA
Lachnospiraceae FE2018 group	age	0.107176	NA	NA	NA	NA	NA
Dermabacter	age	7.06773	NA	NA	NA	NA	NA
Trueperella	age	7.06773	NA	NA	NA	NA	NA
Fusicatenibacter	age	7.19087	NA	NA	NA	NA	NA
Coprococcus	age	7.19087	NA	NA	NA	NA	NA
Pseudolabrys	age	7.19087	NA	NA	NA	NA	NA
Massilia	age	-4.6945	NA	NA	NA	NA	NA
DNF00809	age	25.0079	NA	NA	NA	NA	NA
[Eubacterium] ruminantium group	age	25.0079	NA	NA	NA	NA	NA
UCG-002	age	7.03746	NA	NA	NA	NA	NA
Lachnospiraceae ND3007 group	age	7.23192	NA	NA	NA	NA	NA
Megamonas	age	7.23192	NA	NA	NA	NA	NA
Enterorhabdus	age	7.23192	NA	NA	NA	NA	NA
Brevundimonas	age	-0.0313224	NA	NA	NA	NA	NA
Pajaroellobacter	age	7.11881	NA	NA	NA	NA	NA
Alloprevotella	age	3.95365	NA	NA	NA	NA	NA
Allorhizobium-Neorhizobium-Pararhizobium-Rhizobium	age	-0.0313224	NA	NA	NA	NA	NA
Bilophila	age	-0.0313224	NA	NA	NA	NA	NA
Mycobacterium	age	7.30186	NA	NA	NA	NA	NA
Bergeyella	age	0.239372	NA	NA	NA	NA	NA
Oscillibacter	age	0.107181	NA	NA	NA	NA	NA
Sneathia	age	7.63822	NA	NA	NA	NA	NA
Incertae Sedis	age	6.95794	NA	NA	NA	NA	NA
Treponema	age	6.93476	NA	NA	NA	NA	NA
Kytococcus	age	6.9081	NA	NA	NA	NA	NA
Mycoplasma	age	-0.999518	NA	NA	NA	NA	NA
Parasutterella	age	-0.999518	NA	NA	NA	NA	NA
[Ruminococcus] gauvreauii group	age	-0.999518	NA	NA	NA	NA	NA
Comamonas	age	-0.999518	NA	NA	NA	NA	NA
Aggregatibacter	age	-0.999518	NA	NA	NA	NA	NA
Shuttleworthia	age	-0.999518	NA	NA	NA	NA	NA
Hungatella	age	-0.999518	NA	NA	NA	NA	NA
Amaricoccus	age	-0.999518	NA	NA	NA	NA	NA
UCG-003	age	-0.999518	NA	NA	NA	NA	NA
Rhodopseudomonas	age	-0.999518	NA	NA	NA	NA	NA
Simonsiella	age	-0.999518	NA	NA	NA	NA	NA
Family XIII AD3011 group	age	-0.999518	NA	NA	NA	NA	NA
Defluviitaleaceae UCG-011	age	-0.999518	NA	NA	NA	NA	NA
Eggerthella	age	-0.999518	NA	NA	NA	NA	NA
Sellimonas	age	-0.999518	NA	NA	NA	NA	NA
Cloacibacterium	age	-0.999518	NA	NA	NA	NA	NA
Catenibacillus	age	-0.999518	NA	NA	NA	NA	NA
Negativibacillus	age	-0.999518	NA	NA	NA	NA	NA
Mogibacterium	age	-0.999518	NA	NA	NA	NA	NA
Adlercreutzia	age	-0.999518	NA	NA	NA	NA	NA
Planifilum	age	-0.999518	NA	NA	NA	NA	NA
Acidovorax	age	-0.999518	NA	NA	NA	NA	NA
