# Supplementary material for: Longitudinal Analysis of Vulvovaginal Bacteriome Following Use of Water- and Silicone-Based Personal Lubricants: Stability, Spatial Specificity, and Clinical Implications
Source: Microorganisms. 2025 Dec 30;14(1):82. doi: 10.3390/microorganisms14010082 (PMC12844435; doi:10.3390/microorganisms14010082)
Supplement: Supplementary file 1 [file microorganisms-14-00082-s001.zip › Table S6. microbiome_age_taxa_summary-vulvar.xlsx]

## Sheet: microbiome_age_taxa_summary-vul
taxa	term	estimate	std.error	statistic	p.value	bonferronip	mlog10bonfp
Finegoldia	age	0.157047	0.220073	0.713611	0.475468	1	0
Anaerococcus	age	0.131784	0.394936	0.333685	0.738617	1	0
Corynebacterium	age	-0.0674218	0.208571	-0.323256	0.746501	1	0
Lactobacillus	age	-0.019163	0.0611385	-0.313436	0.753949	1	0
Fenollaria	age	0.0429912	0.201753	0.213088	0.831258	1	0
Ezakiella	age	0.0877775	0.421657	0.208172	0.835094	1	0
Peptoniphilus	age	0.0250208	0.1321	0.189409	0.849773	1	0
Acidovorax	age	-0.0990682	0.590098	-0.167884	0.866674	1	0
Dialister	age	-0.0225692	0.153574	-0.14696	0.883163	1	0
Campylobacter	age	-0.0190118	0.215728	-0.0881286	0.929774	1	0
Porphyromonas	age	-0.0155121	0.196311	-0.0790181	0.937018	1	0
Lawsonella	age	-0.0630107	0.874354	-0.0720654	0.94255	1	0
Staphylococcus	age	-0.05835	0.832879	-0.0700582	0.944147	1	0
Prevotella	age	-0.00350163	0.108466	-0.0322831	0.974246	1	0
Mobiluncus	age	-0.00636638	0.226054	-0.0281631	0.977532	1	0
Jonquetella	age	0.00648788	0.238748	0.0271746	0.978321	1	0
Micrococcus	age	-0.186577	8.60783	-0.0216753	0.982707	1	0
Enhydrobacter	age	-0.186576	9.28201	-0.0201008	0.983963	1	0
Kocuria	age	-0.186574	10.5953	-0.017609	0.985951	1	0
Gardnerella	age	0.0520448	3.07459	0.0169274	0.986495	1	0
Mageeibacillus	age	0.0720253	5.34007	0.0134877	0.989239	1	0
Moryella	age	-0.0243383	2.23223	-0.0109032	0.991301	1	0
Pyramidobacter	age	-0.00663524	0.648772	-0.0102274	0.99184	1	0
Sphingomonas	age	-0.186567	20.296	-0.00919234	0.992666	1	0
Actinobaculum	age	-0.186568	20.296	-0.00919233	0.992666	1	0
Microbacterium	age	-0.186567	23.0135	-0.00810686	0.993532	1	0
Dermabacter	age	-0.186567	23.0135	-0.00810686	0.993532	1	0
Helcococcus	age	0.0310163	4.13225	0.00750592	0.994011	1	0
Brevibacterium	age	0.0220127	3.62633	0.00607024	0.995157	1	0
Dokdonella	age	-0.186567	35.1536	-0.00530718	0.995766	1	0
Abiotrophia	age	-0.999403	45103.4	-2.2158e-05	0.999982	1	0
Paucibacter	age	-0.999403	45103.4	-2.2158e-05	0.999982	1	0
Mycoplasma	age	-0.999403	64481.4	-1.54991e-05	0.999988	1	0
Lacticaseibacillus	age	-0.999403	64481.4	-1.54991e-05	0.999988	1	0
Lachnospiraceae ND3007 group	age	-0.999403	64481.4	-1.54991e-05	0.999988	1	0
Eisenbergiella	age	-0.999403	64481.4	-1.54991e-05	0.999988	1	0
Lachnoanaerobaculum	age	-0.999403	64481.4	-1.54991e-05	0.999988	1	0
Listeria	age	-0.999403	64481.4	-1.54991e-05	0.999988	1	0
Eremococcus	age	-0.999403	64481.4	-1.54991e-05	0.999988	1	0
Alistipes	age	-0.999403	64481.4	-1.54991e-05	0.999988	1	0
Allorhizobium-Neorhizobium-Pararhizobium-Rhizobium	age	-0.999403	64481.4	-1.54991e-05	0.999988	1	0
Acholeplasma	age	-0.999403	64481.4	-1.54991e-05	0.999988	1	0
Brooklawnia	age	-0.999403	64481.4	-1.54991e-05	0.999988	1	0
[Eubacterium] siraeum group	age	-0.999403	64481.4	-1.54991e-05	0.999988	1	0
Megamonas	age	-0.999403	64481.4	-1.54991e-05	0.999988	1	0
Flavonifractor	age	-0.999403	64481.4	-1.54991e-05	0.999988	1	0
Tepidimonas	age	-0.999403	64481.4	-1.54991e-05	0.999988	1	0
[Eubacterium] saphenum group	age	-0.999403	64481.4	-1.54991e-05	0.999988	1	0
Alcaligenes	age	-0.999403	64481.4	-1.54991e-05	0.999988	1	0
Butyricicoccus	age	-0.999403	64481.4	-1.54991e-05	0.999988	1	0
Tuzzerella	age	-0.999403	64481.4	-1.54991e-05	0.999988	1	0
Simonsiella	age	-0.999403	64481.4	-1.54991e-05	0.999988	1	0
Dietzia	age	-0.999403	64481.4	-1.54991e-05	0.999988	1	0
CAG-352	age	-0.999403	64481.4	-1.54991e-05	0.999988	1	0
Pseudolabrys	age	-0.999403	64481.4	-1.54991e-05	0.999988	1	0
Catenibacillus	age	-0.999403	64481.4	-1.54991e-05	0.999988	1	0
Planifilum	age	-0.999403	64481.4	-1.54991e-05	0.999988	1	0
Acidibacter	age	-0.999403	64481.4	-1.54991e-05	0.999988	1	0
Lachnospiraceae UCG-003	age	-0.999403	64481.4	-1.54991e-05	0.999988	1	0
Chryseobacterium	age	-0.999403	64481.4	-1.54991e-05	0.999988	1	0
Holdemania	age	-0.999403	64481.4	-1.54991e-05	0.999988	1	0
[Eubacterium] nodatum group	age	-0.999403	64882.7	-1.54032e-05	0.999988	1	0
Sphingobium	age	-0.999403	69273.7	-1.44269e-05	0.999988	1	0
[Eubacterium] brachy group	age	-0.999403	69273.7	-1.44269e-05	0.999988	1	0
Nesterenkonia	age	-0.999403	69273.7	-1.44269e-05	0.999988	1	0
Salmonella	age	-0.999403	69273.7	-1.44269e-05	0.999988	1	0
Helcobacillus	age	-0.999403	69273.7	-1.44269e-05	0.999988	1	0
UCG-003	age	-0.999403	69273.7	-1.44269e-05	0.999988	1	0
Lautropia	age	-0.999403	69273.7	-1.44269e-05	0.999988	1	0
Roseomonas	age	-0.999403	78837.2	-1.26768e-05	0.99999	1	0
NK4A214 group	age	-0.999403	97279	-1.02736e-05	0.999992	1	0
Alloprevotella	age	-0.999403	97279	-1.02736e-05	0.999992	1	0
Alloscardovia	age	-0.999403	97279	-1.02736e-05	0.999992	1	0
Stenotrophomonas	age	-0.999403	97279	-1.02736e-05	0.999992	1	0
[Ruminococcus] gnavus group	age	-0.999403	97279	-1.02736e-05	0.999992	1	0
DNF00809	age	-0.999403	97279	-1.02736e-05	0.999992	1	0
[Eubacterium] xylanophilum group	age	-0.999403	97279	-1.02736e-05	0.999992	1	0
Negativibacillus	age	-0.999403	97279	-1.02736e-05	0.999992	1	0
Nocardioides	age	-0.999403	97279	-1.02736e-05	0.999992	1	0
Mycobacterium	age	-0.999403	97279	-1.02736e-05	0.999992	1	0
Adlercreutzia	age	-0.999403	97279	-1.02736e-05	0.999992	1	0
CAG-873	age	-0.999403	97279	-1.02736e-05	0.999992	1	0
Novosphingobium	age	-0.999403	97279	-1.02736e-05	0.999992	1	0
Comamonas	age	-0.999403	97658.7	-1.02336e-05	0.999992	1	0
Empedobacter	age	-0.999403	97658.7	-1.02336e-05	0.999992	1	0
Erysipelotrichaceae UCG-003	age	-0.999403	97658.7	-1.02336e-05	0.999992	1	0
[Eubacterium] oxidoreducens group	age	-0.999403	97658.7	-1.02336e-05	0.999992	1	0
Escherichia-Shigella	age	-0.999403	98091.6	-1.01885e-05	0.999992	1	0
Clostridium sensu stricto 1	age	-0.999403	98091.6	-1.01885e-05	0.999992	1	0
Stella	age	-0.999403	98091.6	-1.01885e-05	0.999992	1	0
Nosocomiicoccus	age	-0.999403	98371.8	-1.01594e-05	0.999992	1	0
HT002	age	-0.999403	98371.8	-1.01594e-05	0.999992	1	0
Brevundimonas	age	-0.999403	98371.8	-1.01594e-05	0.999992	1	0
Diaphorobacter	age	-0.999403	98371.8	-1.01594e-05	0.999992	1	0
Capnocytophaga	age	-0.999403	98371.8	-1.01594e-05	0.999992	1	0
Bergeyella	age	-0.999403	98371.8	-1.01594e-05	0.999992	1	0
Pajaroellobacter	age	-0.999403	98371.8	-1.01594e-05	0.999992	1	0
Lactococcus	age	-0.999403	98371.8	-1.01594e-05	0.999992	1	0
Kytococcus	age	-0.999403	98371.8	-1.01594e-05	0.999992	1	0
Ruminiclostridium	age	-0.999403	98371.8	-1.01594e-05	0.999992	1	0
CL500-29 marine group	age	-0.999403	98371.8	-1.01594e-05	0.999992	1	0
Lachnospiraceae FCS020 group	age	-0.999403	98613.8	-1.01345e-05	0.999992	1	0
Parabacteroides	age	-0.999403	99403.6	-1.0054e-05	0.999992	1	0
Trueperella	age	-0.999403	99403.6	-1.0054e-05	0.999992	1	0
Enterobacter	age	-0.999403	99403.6	-1.0054e-05	0.999992	1	0
Gemella	age	-0.999403	99403.6	-1.0054e-05	0.999992	1	0
Erysipelatoclostridium	age	-0.999403	99403.6	-1.0054e-05	0.999992	1	0
[Ruminococcus] torques group	age	-0.999403	99403.6	-1.0054e-05	0.999992	1	0
Dorea	age	-0.999403	99403.6	-1.0054e-05	0.999992	1	0
Brachybacterium	age	-0.999403	99403.6	-1.0054e-05	0.999992	1	0
TM7x	age	-0.999403	99403.6	-1.0054e-05	0.999992	1	0
Phascolarctobacterium	age	-0.999403	99403.6	-1.0054e-05	0.999992	1	0
Hungatella	age	-0.999403	99403.6	-1.0054e-05	0.999992	1	0
Rhodopseudomonas	age	-0.999403	99403.6	-1.0054e-05	0.999992	1	0
Allofustis	age	-0.999403	99403.6	-1.0054e-05	0.999992	1	0
Lactiplantibacillus	age	-0.999403	99403.6	-1.0054e-05	0.999992	1	0
Prevotella_7	age	-0.999403	99403.6	-1.0054e-05	0.999992	1	0
Eggerthella	age	-0.999403	99403.6	-1.0054e-05	0.999992	1	0
Bilophila	age	-0.999403	99403.6	-1.0054e-05	0.999992	1	0
Coprobacillus	age	-0.999403	99403.6	-1.0054e-05	0.999992	1	0
Family XIII UCG-001	age	-0.999403	99403.6	-1.0054e-05	0.999992	1	0
Fusicatenibacter	age	-0.999403	99542.9	-1.00399e-05	0.999992	1	0
Akkermansia	age	-0.999403	99542.9	-1.00399e-05	0.999992	1	0
Pseudomonas	age	-0.999403	99542.9	-1.00399e-05	0.999992	1	0
Incertae Sedis	age	-0.999403	99542.9	-1.00399e-05	0.999992	1	0
UCG-008	age	-0.999403	99542.9	-1.00399e-05	0.999992	1	0
Intestinimonas	age	-0.999403	99542.9	-1.00399e-05	0.999992	1	0
Oscillibacter	age	-0.999403	99542.9	-1.00399e-05	0.999992	1	0
Bosea	age	-0.999403	99542.9	-1.00399e-05	0.999992	1	0
Candidatus Profftella	age	-0.999403	99542.9	-1.00399e-05	0.999992	1	0
TM7a	age	-0.999403	99542.9	-1.00399e-05	0.999992	1	0
Hymenobacter	age	-0.999403	99542.9	-1.00399e-05	0.999992	1	0
Pseudofulvimonas	age	-0.999403	99542.9	-1.00399e-05	0.999992	1	0
Odoribacter	age	-0.999403	99542.9	-1.00399e-05	0.999992	1	0
Marmoricola	age	-0.999403	99542.9	-1.00399e-05	0.999992	1	0
Lachnoclostridium	age	-0.999403	99637.3	-1.00304e-05	0.999992	1	0
Blautia	age	-0.999403	99637.3	-1.00304e-05	0.999992	1	0
Xanthomonas	age	-0.999403	99637.3	-1.00304e-05	0.999992	1	0
Collinsella	age	-0.999403	99637.3	-1.00304e-05	0.999992	1	0
Ochrobactrum	age	-0.999403	99637.3	-1.00304e-05	0.999992	1	0
Paraprevotella	age	-0.999403	99637.3	-1.00304e-05	0.999992	1	0
Senegalimassilia	age	-0.999403	99637.3	-1.00304e-05	0.999992	1	0
Allisonella	age	-0.999403	99637.3	-1.00304e-05	0.999992	1	0
Monoglobus	age	-0.999403	99637.3	-1.00304e-05	0.999992	1	0
Lachnospiraceae UCG-004	age	-0.999403	99637.3	-1.00304e-05	0.999992	1	0
Amaricoccus	age	-0.999403	99637.3	-1.00304e-05	0.999992	1	0
Mitsuokella	age	-0.999403	99637.3	-1.00304e-05	0.999992	1	0
Neisseria	age	-0.999403	99637.3	-1.00304e-05	0.999992	1	0
Fretibacterium	age	-0.999403	99637.3	-1.00304e-05	0.999992	1	0
[Eubacterium] ruminantium group	age	-0.999403	99637.3	-1.00304e-05	0.999992	1	0
Bulleidia	age	-0.999403	99637.3	-1.00304e-05	0.999992	1	0
[Eubacterium] ventriosum group	age	-0.999403	99637.3	-1.00304e-05	0.999992	1	0
Rothia	age	-0.999403	99848.9	-1.00092e-05	0.999992	1	0
Lachnospiraceae NK4A136 group	age	-0.999403	99848.9	-1.00092e-05	0.999992	1	0
Ruminococcus	age	-0.999403	99848.9	-1.00092e-05	0.999992	1	0
Holdemanella	age	-0.999403	99848.9	-1.00092e-05	0.999992	1	0
Actinobacillus	age	-0.999403	99848.9	-1.00092e-05	0.999992	1	0
UCG-002	age	-0.999403	99848.9	-1.00092e-05	0.999992	1	0
Selenomonas	age	-0.999403	99848.9	-1.00092e-05	0.999992	1	0
[Eubacterium] eligens group	age	-0.999403	99848.9	-1.00092e-05	0.999992	1	0
Globicatella	age	-0.999403	99848.9	-1.00092e-05	0.999992	1	0
Stomatobaculum	age	-0.999403	99848.9	-1.00092e-05	0.999992	1	0
Coprococcus	age	-0.999403	99848.9	-1.00092e-05	0.999992	1	0
Luteimonas	age	-0.999403	99848.9	-1.00092e-05	0.999992	1	0
Ralstonia	age	-0.999403	99848.9	-1.00092e-05	0.999992	1	0
Shuttleworthia	age	-0.999403	99848.9	-1.00092e-05	0.999992	1	0
Dielma	age	-0.999403	99848.9	-1.00092e-05	0.999992	1	0
Candidatus Saccharimonas	age	-0.999403	99848.9	-1.00092e-05	0.999992	1	0
Catonella	age	-0.999403	99848.9	-1.00092e-05	0.999992	1	0
Ligilactobacillus	age	-0.999403	99848.9	-1.00092e-05	0.999992	1	0
Marvinbryantia	age	-0.999403	99848.9	-1.00092e-05	0.999992	1	0
Barnesiella	age	-0.999403	99848.9	-1.00092e-05	0.999992	1	0
Lachnospiraceae UCG-010	age	-0.999403	99848.9	-1.00092e-05	0.999992	1	0
Family XIII AD3011 group	age	-0.999403	99848.9	-1.00092e-05	0.999992	1	0
Cyanobium PCC-6307	age	-0.999403	99848.9	-1.00092e-05	0.999992	1	0
Citricoccus	age	-0.999403	99848.9	-1.00092e-05	0.999992	1	0
F0058	age	-0.999403	99848.9	-1.00092e-05	0.999992	1	0
UCG-004	age	-0.999403	99848.9	-1.00092e-05	0.999992	1	0
UBA1819	age	-0.999403	99848.9	-1.00092e-05	0.999992	1	0
Bifidobacterium	age	-0.999403	99848.9	-1.00092e-05	0.999992	1	0
[Eubacterium] hallii group	age	-0.999403	100361	-9.95804e-06	0.999992	1	0
Morganella	age	-0.999403	100361	-9.95804e-06	0.999992	1	0
Klebsiella	age	-0.999403	100801	-9.9146e-06	0.999992	1	0
Anaerostipes	age	-0.999403	100801	-9.9146e-06	0.999992	1	0
Granulicatella	age	-0.999403	100801	-9.9146e-06	0.999992	1	0
Enterococcus	age	-0.999403	100801	-9.9146e-06	0.999992	1	0
Catenibacterium	age	-0.999403	100801	-9.9146e-06	0.999992	1	0
Parasutterella	age	-0.999403	100801	-9.9146e-06	0.999992	1	0
Lachnospira	age	-0.999403	100801	-9.9146e-06	0.999992	1	0
Paracoccus	age	-0.999403	100801	-9.9146e-06	0.999992	1	0
Intestinibacter	age	-0.999403	100801	-9.9146e-06	0.999992	1	0
Filifactor	age	-0.999403	100801	-9.9146e-06	0.999992	1	0
Centipeda	age	-0.999403	100801	-9.9146e-06	0.999992	1	0
Butyricimonas	age	-0.999403	100801	-9.9146e-06	0.999992	1	0
UCG-005	age	-0.999403	100801	-9.9146e-06	0.999992	1	0
Romboutsia	age	-0.999403	100801	-9.9146e-06	0.999992	1	0
Colidextribacter	age	-0.999403	100801	-9.9146e-06	0.999992	1	0
Defluviitaleaceae UCG-011	age	-0.999403	100801	-9.9146e-06	0.999992	1	0
Deinococcus	age	-0.999403	100801	-9.9146e-06	0.999992	1	0
Enterorhabdus	age	-0.999403	100801	-9.9146e-06	0.999992	1	0
[Clostridium] innocuum group	age	-0.999403	100801	-9.9146e-06	0.999992	1	0
Coprobacter	age	-0.999403	100801	-9.9146e-06	0.999992	1	0
Blastocatella	age	-0.999403	100801	-9.9146e-06	0.999992	1	0
[Eubacterium] fissicatena group	age	-0.999403	100801	-9.9146e-06	0.999992	1	0
Acidaminococcus	age	-0.999403	100801	-9.9146e-06	0.999992	1	0
Cryptobacterium	age	-0.999403	235728	-4.23964e-06	0.999997	1	0
Prevotella_9	age	7.88301	NA	NA	NA	NA	NA
Faecalibacterium	age	8.24086	NA	NA	NA	NA	NA
Agathobacter	age	5.86056	NA	NA	NA	NA	NA
Atopobium	age	0.00704509	NA	NA	NA	NA	NA
Ureaplasma	age	0.0615147	NA	NA	NA	NA	NA
Subdoligranulum	age	6.17466	NA	NA	NA	NA	NA
Fastidiosipila	age	0.094269	NA	NA	NA	NA	NA
Megasphaera	age	-0.0361629	NA	NA	NA	NA	NA
Propionibacterium	age	0.104153	NA	NA	NA	NA	NA
Streptococcus	age	0.0252765	NA	NA	NA	NA	NA
Bacteroides	age	6.16024	NA	NA	NA	NA	NA
Criibacterium	age	-0.0598008	NA	NA	NA	NA	NA
W5053	age	0.01655	NA	NA	NA	NA	NA
Negativicoccus	age	0.0346335	NA	NA	NA	NA	NA
Peptostreptococcus	age	-0.024162	NA	NA	NA	NA	NA
Murdochiella	age	0.0258646	NA	NA	NA	NA	NA
Veillonella	age	0.0391793	NA	NA	NA	NA	NA
Cutibacterium	age	-0.124177	NA	NA	NA	NA	NA
Gallicola	age	0.0835689	NA	NA	NA	NA	NA
Propionimicrobium	age	0.0970945	NA	NA	NA	NA	NA
Anaeroglobus	age	0.0206145	NA	NA	NA	NA	NA
Sutterella	age	-0.055355	NA	NA	NA	NA	NA
Rikenellaceae RC9 gut group	age	-0.0107196	NA	NA	NA	NA	NA
Treponema	age	-0.0107191	NA	NA	NA	NA	NA
Limosilactobacillus	age	0.00994587	NA	NA	NA	NA	NA
Actinomyces	age	-0.021238	NA	NA	NA	NA	NA
Fusobacterium	age	0.0413906	NA	NA	NA	NA	NA
Pseudoglutamicibacter	age	0.0109895	NA	NA	NA	NA	NA
Facklamia	age	0.0237559	NA	NA	NA	NA	NA
S5-A14a	age	0.0347672	NA	NA	NA	NA	NA
Acinetobacter	age	-0.186629	NA	NA	NA	NA	NA
Varibaculum	age	-0.0190922	NA	NA	NA	NA	NA
Oligella	age	-0.0414897	NA	NA	NA	NA	NA
Arcanobacterium	age	0.0647399	NA	NA	NA	NA	NA
Howardella	age	-0.012985	NA	NA	NA	NA	NA
Weeksella	age	-0.0414894	NA	NA	NA	NA	NA
Massilia	age	-0.186592	NA	NA	NA	NA	NA
Actinotignum	age	0.0645897	NA	NA	NA	NA	NA
Christensenellaceae R-7 group	age	-0.0107162	NA	NA	NA	NA	NA
Succiniclasticum	age	-0.0107161	NA	NA	NA	NA	NA
Aquabacterium	age	-0.0567718	NA	NA	NA	NA	NA
Peptococcus	age	-0.0145583	NA	NA	NA	NA	NA
Aerococcus	age	0.0744894	NA	NA	NA	NA	NA
Haemophilus	age	0.0660667	NA	NA	NA	NA	NA
Solobacterium	age	0.107181	NA	NA	NA	NA	NA
Pelomonas	age	-0.0744288	NA	NA	NA	NA	NA
Lachnospiraceae FE2018 group	age	0.107181	NA	NA	NA	NA	NA
Skermanella	age	-0.186571	NA	NA	NA	NA	NA
Pseudoramibacter	age	0.107182	NA	NA	NA	NA	NA
Sneathia	age	-0.0018836	NA	NA	NA	NA	NA
Pseudoclavibacter	age	-0.0414856	NA	NA	NA	NA	NA
Slackia	age	0.0359363	NA	NA	NA	NA	NA
Afipia	age	-0.186569	NA	NA	NA	NA	NA
Parvimonas	age	0.0359343	NA	NA	NA	NA	NA
Mogibacterium	age	0.0134623	NA	NA	NA	NA	NA
Leptotrichia	age	-0.999403	NA	NA	NA	NA	NA
Tessaracoccus	age	-0.999403	NA	NA	NA	NA	NA
Olsenella	age	-0.999403	NA	NA	NA	NA	NA
Oribacterium	age	-0.999403	NA	NA	NA	NA	NA
Roseburia	age	-0.999403	NA	NA	NA	NA	NA
Bacillus	age	-0.999403	NA	NA	NA	NA	NA
[Ruminococcus] gauvreauii group	age	-0.999403	NA	NA	NA	NA	NA
Bradyrhizobium	age	-0.999403	NA	NA	NA	NA	NA
Caulobacter	age	-0.999403	NA	NA	NA	NA	NA
Aggregatibacter	age	-0.999403	NA	NA	NA	NA	NA
Kingella	age	-0.999403	NA	NA	NA	NA	NA
Sellimonas	age	-0.999403	NA	NA	NA	NA	NA
Cloacibacterium	age	-0.999403	NA	NA	NA	NA	NA
Turicella	age	-0.999403	NA	NA	NA	NA	NA
Leuconostoc	age	-0.999403	NA	NA	NA	NA	NA
Reyranella	age	-0.999403	NA	NA	NA	NA	NA
