# Supplementary material for: Longitudinal Analysis of Vulvovaginal Bacteriome Following Use of Water- and Silicone-Based Personal Lubricants: Stability, Spatial Specificity, and Clinical Implications
Source: Microorganisms. 2025 Dec 30;14(1):82. doi: 10.3390/microorganisms14010082 (PMC12844435; doi:10.3390/microorganisms14010082)
Supplement: Supplementary file 1 [file microorganisms-14-00082-s001.zip › Table S7. microbiome_bmi_taxa_summary-vaginal.xlsx]

## Sheet: microbiome_bmi_taxa_summary-vag
taxa	term	estimate	std.error	statistic	p.value	bonferronip	mlog10bonfp
Lactobacillus	bmi	-0.33342	0.232101	-1.43653	0.150852	1	0
Prevotella	bmi	0.373568	0.447875	0.834088	0.404231	1	0
Streptococcus	bmi	0.310137	0.644409	0.481274	0.630322	1	0
Dialister	bmi	0.427887	0.914904	0.467685	0.64001	1	0
Fenollaria	bmi	0.924121	2.01046	0.459657	0.645763	1	0
Peptoniphilus	bmi	0.616777	1.48621	0.414999	0.678142	1	0
Atopobium	bmi	0.125565	0.449565	0.279303	0.780013	1	0
Limosilactobacillus	bmi	0.177275	0.731446	0.242363	0.808499	1	0
Brevibacterium	bmi	-0.724159	6.32752	-0.114446	0.908884	1	0
Howardella	bmi	0.143736	1.26987	0.11319	0.90988	1	0
Varibaculum	bmi	1.15473	11.0721	0.104292	0.916938	1	0
Staphylococcus	bmi	0.0956266	1.78342	0.0536197	0.957238	1	0
Actinomyces	bmi	0.201373	3.83016	0.0525757	0.95807	1	0
Cutibacterium	bmi	0.124809	4.09632	0.0304686	0.975693	1	0
Sutterella	bmi	0.112435	5.69196	0.0197533	0.98424	1	0
Criibacterium	bmi	-0.415401	21.178	-0.0196147	0.984351	1	0
Megasphaera	bmi	0.0839961	5.61499	0.0149593	0.988065	1	0
Alcaligenes	bmi	-0.481716	38.4208	-0.0125379	0.989996	1	0
Brachybacterium	bmi	-2.78325	370.295	-0.00751628	0.994003	1	0
Eremococcus	bmi	-2.75325	388.375	-0.00708914	0.994344	1	0
Bacillus	bmi	-0.0684773	9.94777	-0.00688368	0.994508	1	0
Catonella	bmi	-0.998195	8806.73	-0.000113345	0.99991	1	0
Marvinbryantia	bmi	-0.998195	8806.77	-0.000113344	0.99991	1	0
Catenibacillus	bmi	-0.998195	8806.77	-0.000113344	0.99991	1	0
F0058	bmi	-0.998195	8806.78	-0.000113344	0.99991	1	0
Allofustis	bmi	-0.998195	8806.78	-0.000113344	0.99991	1	0
[Eubacterium] nodatum group	bmi	-0.998195	8806.78	-0.000113344	0.99991	1	0
[Eubacterium] brachy group	bmi	-0.998195	8806.79	-0.000113344	0.99991	1	0
Fretibacterium	bmi	-0.998195	8806.8	-0.000113344	0.99991	1	0
Romboutsia	bmi	-0.998195	8806.8	-0.000113344	0.99991	1	0
Novosphingobium	bmi	-0.998195	8806.8	-0.000113344	0.99991	1	0
Brooklawnia	bmi	-0.998195	8806.83	-0.000113343	0.99991	1	0
Phascolarctobacterium	bmi	-0.998195	8806.83	-0.000113343	0.99991	1	0
Flavonifractor	bmi	-0.998195	8806.83	-0.000113343	0.99991	1	0
Erysipelatoclostridium	bmi	-0.998195	8806.83	-0.000113343	0.99991	1	0
Capnocytophaga	bmi	-0.998195	8806.83	-0.000113343	0.99991	1	0
Dokdonella	bmi	-0.998195	8806.83	-0.000113343	0.99991	1	0
Lactococcus	bmi	-0.998195	8806.83	-0.000113343	0.99991	1	0
Rothia	bmi	-0.998195	8806.83	-0.000113343	0.99991	1	0
Caulobacter	bmi	-0.998195	8806.83	-0.000113343	0.99991	1	0
Candidatus Profftella	bmi	-0.998195	8806.83	-0.000113343	0.99991	1	0
Reyranella	bmi	-0.998195	8806.83	-0.000113343	0.99991	1	0
NK4A214 group	bmi	-0.998195	8806.83	-0.000113343	0.99991	1	0
Mycoplasma	bmi	-0.998195	8806.83	-0.000113343	0.99991	1	0
Nocardioides	bmi	-0.998195	8806.84	-0.000113343	0.99991	1	0
Skermanella	bmi	-0.998195	8806.84	-0.000113343	0.99991	1	0
Monoglobus	bmi	-0.998195	8806.84	-0.000113343	0.99991	1	0
Blastocatella	bmi	-0.998195	8806.84	-0.000113343	0.99991	1	0
Bifidobacterium	bmi	-0.998195	8806.84	-0.000113343	0.99991	1	0
[Eubacterium] saphenum group	bmi	-0.998195	8806.84	-0.000113343	0.99991	1	0
Comamonas	bmi	-0.998195	8806.84	-0.000113343	0.99991	1	0
Eisenbergiella	bmi	-0.998195	8806.84	-0.000113343	0.99991	1	0
Aggregatibacter	bmi	-0.998195	8806.84	-0.000113343	0.99991	1	0
Kingella	bmi	-0.998195	8806.84	-0.000113343	0.99991	1	0
Stomatobaculum	bmi	-0.998195	8806.84	-0.000113343	0.99991	1	0
Actinobacillus	bmi	-0.998195	8806.84	-0.000113343	0.99991	1	0
Empedobacter	bmi	-0.998195	8806.84	-0.000113343	0.99991	1	0
[Ruminococcus] gnavus group	bmi	-0.998195	8806.84	-0.000113343	0.99991	1	0
Filifactor	bmi	-0.998195	8806.84	-0.000113343	0.99991	1	0
Citricoccus	bmi	-0.998195	8806.84	-0.000113343	0.99991	1	0
Parasutterella	bmi	-0.998195	8806.84	-0.000113343	0.99991	1	0
Butyricimonas	bmi	-0.998195	8806.84	-0.000113343	0.99991	1	0
Afipia	bmi	-0.998195	8806.84	-0.000113343	0.99991	1	0
CAG-352	bmi	-0.998195	8806.84	-0.000113343	0.99991	1	0
Parabacteroides	bmi	-0.998195	8806.84	-0.000113343	0.99991	1	0
Lachnospiraceae UCG-004	bmi	-0.998195	8806.84	-0.000113343	0.99991	1	0
Planifilum	bmi	-0.998195	8806.84	-0.000113343	0.99991	1	0
Holdemania	bmi	-0.998195	8806.84	-0.000113343	0.99991	1	0
[Eubacterium] xylanophilum group	bmi	-0.998195	8806.84	-0.000113343	0.99991	1	0
Leptotrichia	bmi	-0.998195	8806.84	-0.000113343	0.99991	1	0
Mitsuokella	bmi	-0.998195	8806.84	-0.000113343	0.99991	1	0
Candidatus Saccharimonas	bmi	-0.998195	8806.84	-0.000113343	0.99991	1	0
Family XIII AD3011 group	bmi	-0.998195	8806.84	-0.000113343	0.99991	1	0
UCG-004	bmi	-0.998195	8806.84	-0.000113343	0.99991	1	0
Luteimonas	bmi	-0.998195	8806.84	-0.000113343	0.99991	1	0
Colidextribacter	bmi	-0.998195	8806.84	-0.000113343	0.99991	1	0
Intestinibacter	bmi	-0.998195	8806.84	-0.000113343	0.99991	1	0
Bulleidia	bmi	-0.998195	8806.84	-0.000113343	0.99991	1	0
Lacticaseibacillus	bmi	-0.998195	8806.84	-0.000113343	0.99991	1	0
Eggerthella	bmi	-0.998195	8806.84	-0.000113343	0.99991	1	0
Christensenellaceae R-7 group	bmi	-0.998195	8806.84	-0.000113343	0.99991	1	0
Acholeplasma	bmi	-0.998195	8806.85	-0.000113343	0.99991	1	0
Ligilactobacillus	bmi	-0.998195	8806.85	-0.000113343	0.99991	1	0
Allisonella	bmi	-0.998195	8806.85	-0.000113343	0.99991	1	0
Odoribacter	bmi	-0.998195	8806.85	-0.000113343	0.99991	1	0
Bosea	bmi	-0.998195	8806.85	-0.000113343	0.99991	1	0
[Eubacterium] oxidoreducens group	bmi	-0.998195	8806.85	-0.000113343	0.99991	1	0
Acidibacter	bmi	-0.998195	8806.86	-0.000113343	0.99991	1	0
Sphingobium	bmi	-0.998195	8806.86	-0.000113343	0.99991	1	0
Catenibacterium	bmi	-0.998195	8806.86	-0.000113343	0.99991	1	0
CAG-873	bmi	-0.998195	8806.86	-0.000113343	0.99991	1	0
Acidovorax	bmi	-0.998195	8806.86	-0.000113343	0.99991	1	0
Succiniclasticum	bmi	-0.998195	8806.86	-0.000113343	0.99991	1	0
Coprobacter	bmi	-0.998195	8806.86	-0.000113343	0.99991	1	0
Solobacterium	bmi	-0.998195	8806.86	-0.000113343	0.99991	1	0
Mogibacterium	bmi	-0.998195	8806.86	-0.000113343	0.99991	1	0
Tuzzerella	bmi	-0.998195	8806.86	-0.000113343	0.99991	1	0
Abiotrophia	bmi	-0.998195	8806.86	-0.000113343	0.99991	1	0
Family XIII UCG-001	bmi	-0.998195	8806.86	-0.000113343	0.99991	1	0
Negativibacillus	bmi	-0.998195	8806.86	-0.000113343	0.99991	1	0
Cloacibacterium	bmi	-0.998195	8806.86	-0.000113343	0.99991	1	0
Klebsiella	bmi	-0.998195	8806.86	-0.000113343	0.99991	1	0
CL500-29 marine group	bmi	-0.998195	8806.86	-0.000113343	0.99991	1	0
Paraprevotella	bmi	-0.998195	8806.86	-0.000113343	0.99991	1	0
[Clostridium] innocuum group	bmi	-0.998195	8806.86	-0.000113343	0.99991	1	0
Defluviitaleaceae UCG-011	bmi	-0.998195	8806.86	-0.000113343	0.99991	1	0
Ochrobactrum	bmi	-0.998195	8806.86	-0.000113343	0.99991	1	0
UBA1819	bmi	-0.998195	8806.86	-0.000113343	0.99991	1	0
[Ruminococcus] gauvreauii group	bmi	-0.998195	8806.86	-0.000113343	0.99991	1	0
Stella	bmi	-0.998195	8806.86	-0.000113343	0.99991	1	0
Shuttleworthia	bmi	-0.998195	8806.86	-0.000113343	0.99991	1	0
Ruminiclostridium	bmi	-0.998195	8806.86	-0.000113343	0.99991	1	0
Cyanobium PCC-6307	bmi	-0.998195	8806.86	-0.000113343	0.99991	1	0
Adlercreutzia	bmi	-0.998195	8806.86	-0.000113343	0.99991	1	0
Moryella	bmi	-0.998195	8806.86	-0.000113343	0.99991	1	0
UCG-003	bmi	-0.998195	8806.86	-0.000113343	0.99991	1	0
TM7a	bmi	-0.998195	8806.86	-0.000113343	0.99991	1	0
Roseomonas	bmi	-0.998195	8806.86	-0.000113343	0.99991	1	0
Tepidimonas	bmi	-0.998195	8806.86	-0.000113343	0.99991	1	0
Deinococcus	bmi	-0.998195	8806.86	-0.000113343	0.99991	1	0
Rikenellaceae RC9 gut group	bmi	-0.998195	8806.86	-0.000113343	0.99991	1	0
Granulicatella	bmi	-0.998195	8806.86	-0.000113343	0.99991	1	0
Kocuria	bmi	-0.998195	8806.86	-0.000113343	0.99991	1	0
Olsenella	bmi	-0.998195	8806.86	-0.000113343	0.99991	1	0
Simonsiella	bmi	-0.998195	8806.86	-0.000113343	0.99991	1	0
Coprobacillus	bmi	-0.998195	8806.86	-0.000113343	0.99991	1	0
Centipeda	bmi	-0.998195	8806.86	-0.000113343	0.99991	1	0
UCG-005	bmi	-0.998195	8806.86	-0.000113343	0.99991	1	0
Amaricoccus	bmi	-0.998195	8806.86	-0.000113343	0.99991	1	0
Cryptobacterium	bmi	-0.998195	8806.86	-0.000113343	0.99991	1	0
Akkermansia	bmi	-0.998195	8806.86	-0.000113343	0.99991	1	0
Senegalimassilia	bmi	-0.998195	8806.86	-0.000113343	0.99991	1	0
Alistipes	bmi	-0.998195	8806.86	-0.000113343	0.99991	1	0
Sellimonas	bmi	-0.998195	8806.86	-0.000113343	0.99991	1	0
[Eubacterium] ventriosum group	bmi	-0.998195	8806.86	-0.000113343	0.99991	1	0
[Eubacterium] fissicatena group	bmi	-0.998195	8806.86	-0.000113343	0.99991	1	0
Leuconostoc	bmi	-0.998195	8806.86	-0.000113343	0.99991	1	0
Nesterenkonia	bmi	-0.998195	8806.86	-0.000113343	0.99991	1	0
Lachnospiraceae FCS020 group	bmi	-0.998195	8806.86	-0.000113343	0.99991	1	0
Lautropia	bmi	-0.998195	8806.86	-0.000113343	0.99991	1	0
Peptococcus	bmi	-0.998195	8806.86	-0.000113343	0.99991	1	0
Hymenobacter	bmi	-0.998195	8806.86	-0.000113343	0.99991	1	0
Marmoricola	bmi	-0.998195	8806.86	-0.000113343	0.99991	1	0
Hungatella	bmi	-0.998195	8806.86	-0.000113343	0.99991	1	0
Barnesiella	bmi	-0.998195	8806.86	-0.000113343	0.99991	1	0
Dielma	bmi	-0.998195	8806.86	-0.000113343	0.99991	1	0
Lachnospiraceae UCG-010	bmi	-0.998195	8806.86	-0.000113343	0.99991	1	0
Pseudofulvimonas	bmi	-0.998195	8806.86	-0.000113343	0.99991	1	0
Turicella	bmi	-0.998195	8806.86	-0.000113343	0.99991	1	0
Lachnospiraceae UCG-003	bmi	-0.998195	8806.86	-0.000113343	0.99991	1	0
[Eubacterium] eligens group	bmi	-0.998195	8806.86	-0.000113343	0.99991	1	0
Paucibacter	bmi	-0.998195	8806.86	-0.000113343	0.99991	1	0
Intestinimonas	bmi	-0.998195	8806.86	-0.000113343	0.99991	1	0
Erysipelotrichaceae UCG-003	bmi	-0.998195	8806.86	-0.000113343	0.99991	1	0
Lachnospira	bmi	-0.998195	8806.86	-0.000113343	0.99991	1	0
Lactiplantibacillus	bmi	-0.998195	8806.86	-0.000113343	0.99991	1	0
[Eubacterium] hallii group	bmi	-0.998195	8806.86	-0.000113343	0.99991	1	0
UCG-008	bmi	-0.998195	8806.86	-0.000113343	0.99991	1	0
Dietzia	bmi	-0.998195	8806.86	-0.000113343	0.99991	1	0
Lachnospiraceae NK4A136 group	bmi	-0.998195	8806.86	-0.000113343	0.99991	1	0
HT002	bmi	-0.998195	8806.87	-0.000113343	0.99991	1	0
Rhodopseudomonas	bmi	-0.998195	11659.9	-8.56093e-05	0.999932	1	0
Pseudoramibacter	bmi	-1.65269	1.63389e+07	-1.01151e-07	1	1	0
Peptostreptococcus	bmi	0.128547	NA	NA	NA	NA	NA
Clostridium sensu stricto 1	bmi	0.328744	NA	NA	NA	NA	NA
Fusobacterium	bmi	0.141855	NA	NA	NA	NA	NA
Mobiluncus	bmi	0.995454	NA	NA	NA	NA	NA
Anaerococcus	bmi	0.439774	NA	NA	NA	NA	NA
Campylobacter	bmi	0.481306	NA	NA	NA	NA	NA
Ureaplasma	bmi	-0.206522	NA	NA	NA	NA	NA
Propionibacterium	bmi	8.80966	NA	NA	NA	NA	NA
Lawsonella	bmi	0.133148	NA	NA	NA	NA	NA
Ezakiella	bmi	0.695732	NA	NA	NA	NA	NA
Propionimicrobium	bmi	1.57033	NA	NA	NA	NA	NA
Corynebacterium	bmi	-0.06854	NA	NA	NA	NA	NA
Escherichia-Shigella	bmi	0.398932	NA	NA	NA	NA	NA
Jonquetella	bmi	0.502915	NA	NA	NA	NA	NA
Pseudoglutamicibacter	bmi	-1.10539	NA	NA	NA	NA	NA
Veillonella	bmi	0.218677	NA	NA	NA	NA	NA
Actinotignum	bmi	1.47987	NA	NA	NA	NA	NA
Negativicoccus	bmi	1.219	NA	NA	NA	NA	NA
Gardnerella	bmi	-0.315653	NA	NA	NA	NA	NA
Porphyromonas	bmi	0.234563	NA	NA	NA	NA	NA
Oligella	bmi	-0.481833	NA	NA	NA	NA	NA
Fastidiosipila	bmi	0.728855	NA	NA	NA	NA	NA
Alloscardovia	bmi	0.129282	NA	NA	NA	NA	NA
Murdochiella	bmi	1.14221	NA	NA	NA	NA	NA
Weeksella	bmi	-0.481825	NA	NA	NA	NA	NA
Finegoldia	bmi	0.155002	NA	NA	NA	NA	NA
Enterococcus	bmi	0.0409815	NA	NA	NA	NA	NA
Xanthomonas	bmi	0.129271	NA	NA	NA	NA	NA
Gemella	bmi	0.381177	NA	NA	NA	NA	NA
Enterobacter	bmi	0.434657	NA	NA	NA	NA	NA
Selenomonas	bmi	0.129273	NA	NA	NA	NA	NA
Prevotella_9	bmi	-0.0684817	NA	NA	NA	NA	NA
Aquabacterium	bmi	0.10875	NA	NA	NA	NA	NA
Listeria	bmi	-0.0684778	NA	NA	NA	NA	NA
Oribacterium	bmi	0.129265	NA	NA	NA	NA	NA
Gallicola	bmi	0.660495	NA	NA	NA	NA	NA
Haemophilus	bmi	0.434625	NA	NA	NA	NA	NA
Arcanobacterium	bmi	0.939839	NA	NA	NA	NA	NA
Faecalibacterium	bmi	-0.0107078	NA	NA	NA	NA	NA
Anaeroglobus	bmi	0.339342	NA	NA	NA	NA	NA
Lachnoanaerobaculum	bmi	0.140749	NA	NA	NA	NA	NA
W5053	bmi	0.688584	NA	NA	NA	NA	NA
Helcococcus	bmi	-0.246591	NA	NA	NA	NA	NA
Globicatella	bmi	-0.481738	NA	NA	NA	NA	NA
Aerococcus	bmi	1.40999	NA	NA	NA	NA	NA
Pseudoclavibacter	bmi	-0.607073	NA	NA	NA	NA	NA
Pelomonas	bmi	0.140992	NA	NA	NA	NA	NA
Blautia	bmi	-0.0127608	NA	NA	NA	NA	NA
Facklamia	bmi	0.121912	NA	NA	NA	NA	NA
Bradyrhizobium	bmi	0.12926	NA	NA	NA	NA	NA
Salmonella	bmi	-0.0684765	NA	NA	NA	NA	NA
Neisseria	bmi	0.4346	NA	NA	NA	NA	NA
Helcobacillus	bmi	0.43461	NA	NA	NA	NA	NA
Prevotella_7	bmi	0.1924	NA	NA	NA	NA	NA
Lachnoclostridium	bmi	0.129261	NA	NA	NA	NA	NA
Tessaracoccus	bmi	-7.32442	NA	NA	NA	NA	NA
[Ruminococcus] torques group	bmi	-0.0684764	NA	NA	NA	NA	NA
S5-A14a	bmi	0.296054	NA	NA	NA	NA	NA
Ruminococcus	bmi	0.404153	NA	NA	NA	NA	NA
Acinetobacter	bmi	0.129254	NA	NA	NA	NA	NA
Mageeibacillus	bmi	1.20538	NA	NA	NA	NA	NA
Subdoligranulum	bmi	0.330421	NA	NA	NA	NA	NA
Pyramidobacter	bmi	-0.661008	NA	NA	NA	NA	NA
Bacteroides	bmi	0.202051	NA	NA	NA	NA	NA
Collinsella	bmi	0.127223	NA	NA	NA	NA	NA
Agathobacter	bmi	-0.00606588	NA	NA	NA	NA	NA
Roseburia	bmi	0.129258	NA	NA	NA	NA	NA
Micrococcus	bmi	-0.0306449	NA	NA	NA	NA	NA
Dorea	bmi	0.0792763	NA	NA	NA	NA	NA
Nosocomiicoccus	bmi	4.84883	NA	NA	NA	NA	NA
Anaerostipes	bmi	-0.0684871	NA	NA	NA	NA	NA
Stenotrophomonas	bmi	-0.0684761	NA	NA	NA	NA	NA
Enhydrobacter	bmi	0.117616	NA	NA	NA	NA	NA
Diaphorobacter	bmi	0.129263	NA	NA	NA	NA	NA
Microbacterium	bmi	0.129259	NA	NA	NA	NA	NA
Actinobaculum	bmi	8.37857	NA	NA	NA	NA	NA
Sphingomonas	bmi	0.237044	NA	NA	NA	NA	NA
Holdemanella	bmi	0.4346	NA	NA	NA	NA	NA
[Eubacterium] siraeum group	bmi	-0.0684746	NA	NA	NA	NA	NA
Pseudomonas	bmi	-0.0684759	NA	NA	NA	NA	NA
TM7x	bmi	-0.0684758	NA	NA	NA	NA	NA
Morganella	bmi	0.4346	NA	NA	NA	NA	NA
Slackia	bmi	7.59625	NA	NA	NA	NA	NA
Parvimonas	bmi	0.129258	NA	NA	NA	NA	NA
Lachnospiraceae FE2018 group	bmi	7.67452	NA	NA	NA	NA	NA
Dermabacter	bmi	0.434597	NA	NA	NA	NA	NA
Trueperella	bmi	0.434597	NA	NA	NA	NA	NA
Fusicatenibacter	bmi	0.4346	NA	NA	NA	NA	NA
Coprococcus	bmi	0.4346	NA	NA	NA	NA	NA
Pseudolabrys	bmi	0.4346	NA	NA	NA	NA	NA
Massilia	bmi	-0.382385	NA	NA	NA	NA	NA
DNF00809	bmi	0.434612	NA	NA	NA	NA	NA
[Eubacterium] ruminantium group	bmi	0.434612	NA	NA	NA	NA	NA
Chryseobacterium	bmi	0.129237	NA	NA	NA	NA	NA
Acidaminococcus	bmi	0.129237	NA	NA	NA	NA	NA
UCG-002	bmi	-0.0684758	NA	NA	NA	NA	NA
Lachnospiraceae ND3007 group	bmi	-0.0684758	NA	NA	NA	NA	NA
Megamonas	bmi	-0.0684758	NA	NA	NA	NA	NA
Enterorhabdus	bmi	-0.0684758	NA	NA	NA	NA	NA
Brevundimonas	bmi	0.129247	NA	NA	NA	NA	NA
Pajaroellobacter	bmi	0.434597	NA	NA	NA	NA	NA
Paracoccus	bmi	-0.0586188	NA	NA	NA	NA	NA
Alloprevotella	bmi	-0.0684763	NA	NA	NA	NA	NA
Allorhizobium-Neorhizobium-Pararhizobium-Rhizobium	bmi	0.129258	NA	NA	NA	NA	NA
Bilophila	bmi	0.129258	NA	NA	NA	NA	NA
Mycobacterium	bmi	0.434594	NA	NA	NA	NA	NA
Bergeyella	bmi	-0.0586202	NA	NA	NA	NA	NA
Ralstonia	bmi	-8.95172	NA	NA	NA	NA	NA
Oscillibacter	bmi	7.6723	NA	NA	NA	NA	NA
Sneathia	bmi	0.434596	NA	NA	NA	NA	NA
Incertae Sedis	bmi	-0.0685069	NA	NA	NA	NA	NA
Treponema	bmi	-0.068479	NA	NA	NA	NA	NA
Kytococcus	bmi	0.434598	NA	NA	NA	NA	NA
Butyricicoccus	bmi	-0.0586211	NA	NA	NA	NA	NA
