# Supplementary material for: Longitudinal Analysis of Vulvovaginal Bacteriome Following Use of Water- and Silicone-Based Personal Lubricants: Stability, Spatial Specificity, and Clinical Implications
Source: Microorganisms. 2025 Dec 30;14(1):82. doi: 10.3390/microorganisms14010082 (PMC12844435; doi:10.3390/microorganisms14010082)
Supplement: Supplementary file 1 [file microorganisms-14-00082-s001.zip › Table S8. microbiome_bmi_taxa_summary-vulvar.xlsx]

## Sheet: microbiome_bmi_taxa_summary-vul
taxa	term	estimate	std.error	statistic	p.value	bonferronip	mlog10bonfp
Lactobacillus	bmi	-0.0776063	0.189396	-0.409757	0.681984	1	0
Mobiluncus	bmi	0.261709	0.716454	0.365283	0.7149	1	0
Campylobacter	bmi	-0.220746	0.80768	-0.273308	0.784616	1	0
Dialister	bmi	-0.135864	0.530156	-0.256272	0.79774	1	0
Atopobium	bmi	-0.342047	1.4342	-0.238493	0.811498	1	0
Megasphaera	bmi	-0.543239	3.48401	-0.155923	0.876093	1	0
Prevotella	bmi	-0.0487239	0.340465	-0.14311	0.886203	1	0
Peptoniphilus	bmi	0.0524	0.371603	0.141011	0.887861	1	0
Fenollaria	bmi	0.0547498	0.530447	0.103215	0.917793	1	0
Faecalibacterium	bmi	-0.0694059	0.828549	-0.083768	0.933241	1	0
Lawsonella	bmi	-0.273744	3.40258	-0.080452	0.935878	1	0
Corynebacterium	bmi	-0.0450487	0.653226	-0.0689635	0.945019	1	0
Moryella	bmi	-0.860494	16.018	-0.0537205	0.957158	1	0
Agathobacter	bmi	-0.0688321	1.32826	-0.0518214	0.958671	1	0
Actinomyces	bmi	-0.222904	5.03522	-0.044269	0.96469	1	0
Jonquetella	bmi	0.0298625	0.706267	0.0422822	0.966274	1	0
Gardnerella	bmi	-0.326463	10.5513	-0.0309404	0.975317	1	0
Brevibacterium	bmi	-0.497062	16.4266	-0.0302596	0.97586	1	0
Mageeibacillus	bmi	0.395941	14.9563	0.0264732	0.97888	1	0
Helcococcus	bmi	-0.3929	16.3909	-0.0239706	0.980876	1	0
Howardella	bmi	-0.124601	5.66448	-0.0219968	0.98245	1	0
Aerococcus	bmi	0.274598	14.9854	0.0183243	0.98538	1	0
Varibaculum	bmi	0.0584949	4.86462	0.0120245	0.990406	1	0
Mogibacterium	bmi	-0.628637	60.2551	-0.0104329	0.991676	1	0
Listeria	bmi	-0.997767	15253.6	-6.54117e-05	0.999948	1	0
Brooklawnia	bmi	-0.997767	15253.7	-6.54113e-05	0.999948	1	0
Morganella	bmi	-0.997767	15253.8	-6.54112e-05	0.999948	1	0
Barnesiella	bmi	-0.997767	15253.8	-6.54112e-05	0.999948	1	0
Lachnospiraceae UCG-004	bmi	-0.997767	15253.9	-6.54108e-05	0.999948	1	0
Bulleidia	bmi	-0.997767	15253.9	-6.54108e-05	0.999948	1	0
Ligilactobacillus	bmi	-0.997767	15253.9	-6.54108e-05	0.999948	1	0
[Ruminococcus] torques group	bmi	-0.997767	15253.9	-6.54108e-05	0.999948	1	0
Lautropia	bmi	-0.997767	15253.9	-6.54108e-05	0.999948	1	0
UCG-008	bmi	-0.997767	15253.9	-6.54107e-05	0.999948	1	0
Senegalimassilia	bmi	-0.997767	15253.9	-6.54105e-05	0.999948	1	0
[Eubacterium] fissicatena group	bmi	-0.997767	15253.9	-6.54105e-05	0.999948	1	0
Neisseria	bmi	-0.997767	15253.9	-6.54105e-05	0.999948	1	0
[Eubacterium] oxidoreducens group	bmi	-0.997767	15253.9	-6.54105e-05	0.999948	1	0
Salmonella	bmi	-0.997767	15253.9	-6.54105e-05	0.999948	1	0
Coprococcus	bmi	-0.997767	15253.9	-6.54105e-05	0.999948	1	0
Pseudofulvimonas	bmi	-0.997767	15253.9	-6.54105e-05	0.999948	1	0
Centipeda	bmi	-0.997767	15253.9	-6.54105e-05	0.999948	1	0
Comamonas	bmi	-0.997767	15253.9	-6.54105e-05	0.999948	1	0
[Eubacterium] hallii group	bmi	-0.997767	15253.9	-6.54105e-05	0.999948	1	0
Bosea	bmi	-0.997767	15253.9	-6.54105e-05	0.999948	1	0
Allisonella	bmi	-0.997767	15253.9	-6.54105e-05	0.999948	1	0
Capnocytophaga	bmi	-0.997767	15253.9	-6.54105e-05	0.999948	1	0
Acidibacter	bmi	-0.997767	15253.9	-6.54105e-05	0.999948	1	0
Lachnospiraceae UCG-010	bmi	-0.997767	15253.9	-6.54105e-05	0.999948	1	0
Empedobacter	bmi	-0.997767	15253.9	-6.54105e-05	0.999948	1	0
Tessaracoccus	bmi	-0.997767	15253.9	-6.54105e-05	0.999948	1	0
Roseburia	bmi	-0.997767	15253.9	-6.54105e-05	0.999948	1	0
Kingella	bmi	-0.997767	15253.9	-6.54105e-05	0.999948	1	0
UCG-004	bmi	-0.997767	15253.9	-6.54105e-05	0.999948	1	0
Gemella	bmi	-0.997767	15253.9	-6.54105e-05	0.999948	1	0
Family XIII UCG-001	bmi	-0.997767	15253.9	-6.54105e-05	0.999948	1	0
Flavonifractor	bmi	-0.997767	15253.9	-6.54105e-05	0.999948	1	0
Bifidobacterium	bmi	-0.997767	15253.9	-6.54104e-05	0.999948	1	0
Bilophila	bmi	-0.997767	15253.9	-6.54104e-05	0.999948	1	0
Blautia	bmi	-0.997767	15253.9	-6.54104e-05	0.999948	1	0
Lachnospiraceae NK4A136 group	bmi	-0.997767	15253.9	-6.54104e-05	0.999948	1	0
Aggregatibacter	bmi	-0.997767	15253.9	-6.54104e-05	0.999948	1	0
Butyricimonas	bmi	-0.997767	15253.9	-6.54104e-05	0.999948	1	0
Prevotella_7	bmi	-0.997767	15253.9	-6.54104e-05	0.999948	1	0
Mitsuokella	bmi	-0.997767	15253.9	-6.54104e-05	0.999948	1	0
[Ruminococcus] gauvreauii group	bmi	-0.997767	15253.9	-6.54104e-05	0.999948	1	0
Defluviitaleaceae UCG-011	bmi	-0.997767	15253.9	-6.54104e-05	0.999948	1	0
Hungatella	bmi	-0.997767	15253.9	-6.54104e-05	0.999948	1	0
Enterococcus	bmi	-0.997767	15253.9	-6.54104e-05	0.999948	1	0
Trueperella	bmi	-0.997767	15253.9	-6.54104e-05	0.999948	1	0
Ralstonia	bmi	-0.997767	15253.9	-6.54104e-05	0.999948	1	0
Enterorhabdus	bmi	-0.997767	15253.9	-6.54104e-05	0.999948	1	0
TM7a	bmi	-0.997767	15253.9	-6.54104e-05	0.999948	1	0
Paraprevotella	bmi	-0.997767	15253.9	-6.54104e-05	0.999948	1	0
Lactiplantibacillus	bmi	-0.997767	15254	-6.54104e-05	0.999948	1	0
[Eubacterium] ventriosum group	bmi	-0.997767	15254	-6.54104e-05	0.999948	1	0
Nocardioides	bmi	-0.997767	15254	-6.54104e-05	0.999948	1	0
Cyanobium PCC-6307	bmi	-0.997767	15254	-6.54103e-05	0.999948	1	0
Ochrobactrum	bmi	-0.997767	15254	-6.54103e-05	0.999948	1	0
Chryseobacterium	bmi	-0.997767	15254	-6.54103e-05	0.999948	1	0
Simonsiella	bmi	-0.997767	15254	-6.54103e-05	0.999948	1	0
Lacticaseibacillus	bmi	-0.997767	15254	-6.54103e-05	0.999948	1	0
Leuconostoc	bmi	-0.997767	15254	-6.54102e-05	0.999948	1	0
Tuzzerella	bmi	-0.997767	15254	-6.54102e-05	0.999948	1	0
Eremococcus	bmi	-0.997767	15254	-6.54102e-05	0.999948	1	0
Cryptobacterium	bmi	-0.997767	15254	-6.54102e-05	0.999948	1	0
Caulobacter	bmi	-0.997767	15254	-6.54102e-05	0.999948	1	0
Klebsiella	bmi	-0.997767	15254	-6.54102e-05	0.999948	1	0
Phascolarctobacterium	bmi	-0.997767	15254	-6.54102e-05	0.999948	1	0
Erysipelatoclostridium	bmi	-0.997767	15254	-6.54102e-05	0.999948	1	0
Cloacibacterium	bmi	-0.997767	15254	-6.54102e-05	0.999948	1	0
[Eubacterium] nodatum group	bmi	-0.997767	15254	-6.54102e-05	0.999948	1	0
Abiotrophia	bmi	-0.997767	15254	-6.54102e-05	0.999948	1	0
Marvinbryantia	bmi	-0.997767	15254	-6.54102e-05	0.999948	1	0
Fretibacterium	bmi	-0.997767	15254	-6.54102e-05	0.999948	1	0
Actinobacillus	bmi	-0.997767	15254	-6.54102e-05	0.999948	1	0
Sphingobium	bmi	-0.997767	15254	-6.54102e-05	0.999948	1	0
UCG-003	bmi	-0.997767	15254	-6.54102e-05	0.999948	1	0
Fusicatenibacter	bmi	-0.997767	15254	-6.54102e-05	0.999948	1	0
Family XIII AD3011 group	bmi	-0.997767	15254	-6.54102e-05	0.999948	1	0
[Eubacterium] eligens group	bmi	-0.997767	15254	-6.54102e-05	0.999948	1	0
Intestinibacter	bmi	-0.997767	15254	-6.54102e-05	0.999948	1	0
Collinsella	bmi	-0.997767	15254	-6.54102e-05	0.999948	1	0
Lachnospira	bmi	-0.997767	15254	-6.54102e-05	0.999948	1	0
Marmoricola	bmi	-0.997767	15254	-6.54102e-05	0.999948	1	0
Granulicatella	bmi	-0.997767	15254	-6.54102e-05	0.999948	1	0
Xanthomonas	bmi	-0.997767	15254	-6.54102e-05	0.999948	1	0
Hymenobacter	bmi	-0.997767	15254	-6.54102e-05	0.999948	1	0
Helcobacillus	bmi	-0.997767	15254	-6.54102e-05	0.999948	1	0
Acidaminococcus	bmi	-0.997767	15254	-6.54101e-05	0.999948	1	0
Catenibacillus	bmi	-0.997767	15254	-6.54101e-05	0.999948	1	0
UCG-005	bmi	-0.997767	15254	-6.54101e-05	0.999948	1	0
Butyricicoccus	bmi	-0.997767	15254	-6.54101e-05	0.999948	1	0
Roseomonas	bmi	-0.997767	15254	-6.54101e-05	0.999948	1	0
Blastocatella	bmi	-0.997767	15254	-6.54101e-05	0.999948	1	0
NK4A214 group	bmi	-0.997767	15254	-6.54101e-05	0.999948	1	0
DNF00809	bmi	-0.997767	15254	-6.54101e-05	0.999948	1	0
[Eubacterium] saphenum group	bmi	-0.997767	15254	-6.54101e-05	0.999948	1	0
Globicatella	bmi	-0.997767	15254	-6.54101e-05	0.999948	1	0
Escherichia-Shigella	bmi	-0.997767	15254	-6.54101e-05	0.999948	1	0
Negativibacillus	bmi	-0.997767	15254	-6.54101e-05	0.999948	1	0
Bradyrhizobium	bmi	-0.997767	15254	-6.54101e-05	0.999948	1	0
[Ruminococcus] gnavus group	bmi	-0.997767	15254	-6.54101e-05	0.999948	1	0
Paracoccus	bmi	-0.997767	15254	-6.54101e-05	0.999948	1	0
Alloscardovia	bmi	-0.997767	15254	-6.54101e-05	0.999948	1	0
Dielma	bmi	-0.997767	15254	-6.54101e-05	0.999948	1	0
Lachnospiraceae ND3007 group	bmi	-0.997767	15254	-6.54101e-05	0.999948	1	0
Lachnoanaerobaculum	bmi	-0.997767	15254	-6.54101e-05	0.999948	1	0
Dietzia	bmi	-0.997767	15254	-6.54101e-05	0.999948	1	0
Catenibacterium	bmi	-0.997767	15254	-6.54101e-05	0.999948	1	0
Sellimonas	bmi	-0.997767	15254	-6.54101e-05	0.999948	1	0
Alcaligenes	bmi	-0.997767	15254	-6.54101e-05	0.999948	1	0
Ruminiclostridium	bmi	-0.997767	15254	-6.54101e-05	0.999948	1	0
Deinococcus	bmi	-0.997767	15254	-6.54101e-05	0.999948	1	0
Stomatobaculum	bmi	-0.997767	15254	-6.54101e-05	0.999948	1	0
Adlercreutzia	bmi	-0.997767	15254	-6.54101e-05	0.999948	1	0
Alistipes	bmi	-0.997767	15254	-6.54101e-05	0.999948	1	0
HT002	bmi	-0.997767	15254	-6.54101e-05	0.999948	1	0
F0058	bmi	-0.997767	15254	-6.54101e-05	0.999948	1	0
Brevundimonas	bmi	-0.997767	15254	-6.54101e-05	0.999948	1	0
Parabacteroides	bmi	-0.997767	15254	-6.54101e-05	0.999948	1	0
Acholeplasma	bmi	-0.997767	15254	-6.54101e-05	0.999948	1	0
Rhodopseudomonas	bmi	-0.997767	15254	-6.54101e-05	0.999948	1	0
Parasutterella	bmi	-0.997767	15254	-6.54101e-05	0.999948	1	0
Enterobacter	bmi	-0.997767	15254	-6.54101e-05	0.999948	1	0
Leptotrichia	bmi	-0.997767	15254	-6.54101e-05	0.999948	1	0
Tepidimonas	bmi	-0.997767	15254	-6.54101e-05	0.999948	1	0
Lactococcus	bmi	-0.997767	15254	-6.54101e-05	0.999948	1	0
Lachnospiraceae UCG-003	bmi	-0.997767	15254	-6.54101e-05	0.999948	1	0
Brachybacterium	bmi	-0.997767	15254	-6.54101e-05	0.999948	1	0
CL500-29 marine group	bmi	-0.997767	15254	-6.54101e-05	0.999948	1	0
Dorea	bmi	-0.997767	15254	-6.54101e-05	0.999948	1	0
Incertae Sedis	bmi	-0.997767	15254	-6.54101e-05	0.999948	1	0
Oribacterium	bmi	-0.997767	15254	-6.54101e-05	0.999948	1	0
Olsenella	bmi	-0.997767	15254	-6.54101e-05	0.999948	1	0
Pseudomonas	bmi	-0.997767	15254	-6.54101e-05	0.999948	1	0
Nesterenkonia	bmi	-0.997767	15254	-6.54101e-05	0.999948	1	0
Bacillus	bmi	-0.997767	15254	-6.54101e-05	0.999948	1	0
Rothia	bmi	-0.997767	15254	-6.54101e-05	0.999948	1	0
Allofustis	bmi	-0.997767	15254	-6.54101e-05	0.999948	1	0
Kytococcus	bmi	-0.997767	15254	-6.54101e-05	0.999948	1	0
[Clostridium] innocuum group	bmi	-0.997767	15254	-6.54101e-05	0.999948	1	0
Coprobacillus	bmi	-0.997767	15254	-6.54101e-05	0.999948	1	0
Luteimonas	bmi	-0.997767	15254	-6.54101e-05	0.999948	1	0
Akkermansia	bmi	-0.997767	15254	-6.54101e-05	0.999948	1	0
Selenomonas	bmi	-0.997767	15254	-6.54101e-05	0.999948	1	0
Ruminococcus	bmi	-0.997767	15254	-6.54101e-05	0.999948	1	0
Megamonas	bmi	-0.997767	15254	-6.54101e-05	0.999948	1	0
Lachnoclostridium	bmi	-0.997767	15254	-6.54101e-05	0.999948	1	0
Romboutsia	bmi	-0.997767	15254	-6.54101e-05	0.999948	1	0
Intestinimonas	bmi	-0.997767	15254	-6.54101e-05	0.999948	1	0
Amaricoccus	bmi	-0.997767	15254	-6.54101e-05	0.999948	1	0
Candidatus Saccharimonas	bmi	-0.997767	15254	-6.54101e-05	0.999948	1	0
Eggerthella	bmi	-0.997767	15254	-6.54101e-05	0.999948	1	0
Colidextribacter	bmi	-0.997767	15254	-6.54101e-05	0.999948	1	0
Catonella	bmi	-0.997767	15254	-6.54101e-05	0.999948	1	0
Shuttleworthia	bmi	-0.997767	15254	-6.54101e-05	0.999948	1	0
Pseudolabrys	bmi	-0.997767	15254	-6.54101e-05	0.999948	1	0
UBA1819	bmi	-0.997767	15254	-6.54101e-05	0.999948	1	0
UCG-002	bmi	-0.997767	15254	-6.54101e-05	0.999948	1	0
Allorhizobium-Neorhizobium-Pararhizobium-Rhizobium	bmi	-0.997767	15254	-6.541e-05	0.999948	1	0
Stella	bmi	-0.997767	15254	-6.541e-05	0.999948	1	0
Planifilum	bmi	-0.997767	15254	-6.541e-05	0.999948	1	0
Eisenbergiella	bmi	-0.997767	15254	-6.541e-05	0.999948	1	0
Lachnospiraceae FCS020 group	bmi	-0.997767	15254	-6.541e-05	0.999948	1	0
[Eubacterium] brachy group	bmi	-0.997767	15254	-6.541e-05	0.999948	1	0
[Eubacterium] ruminantium group	bmi	-0.997767	15254	-6.541e-05	0.999948	1	0
Bergeyella	bmi	-0.997767	15254	-6.541e-05	0.999948	1	0
Paucibacter	bmi	-0.997767	15254	-6.541e-05	0.999948	1	0
[Eubacterium] xylanophilum group	bmi	-0.997767	15254	-6.541e-05	0.999948	1	0
CAG-352	bmi	-0.997767	15254	-6.541e-05	0.999948	1	0
Novosphingobium	bmi	-0.997767	15254	-6.541e-05	0.999948	1	0
Turicella	bmi	-0.997767	15254	-6.541e-05	0.999948	1	0
Coprobacter	bmi	-0.997767	15254	-6.541e-05	0.999948	1	0
Pajaroellobacter	bmi	-0.997767	15254	-6.541e-05	0.999948	1	0
Reyranella	bmi	-0.997767	15254	-6.541e-05	0.999948	1	0
Mycoplasma	bmi	-0.997767	15254	-6.541e-05	0.999948	1	0
Nosocomiicoccus	bmi	-0.997767	15254	-6.541e-05	0.999948	1	0
Stenotrophomonas	bmi	-0.997767	15254	-6.541e-05	0.999948	1	0
Diaphorobacter	bmi	-0.997767	15254	-6.541e-05	0.999948	1	0
Alloprevotella	bmi	-0.997767	15254	-6.541e-05	0.999948	1	0
Mycobacterium	bmi	-0.997767	15254	-6.541e-05	0.999948	1	0
Clostridium sensu stricto 1	bmi	-0.997767	15254	-6.541e-05	0.999948	1	0
Anaerostipes	bmi	-0.997767	15254	-6.541e-05	0.999948	1	0
CAG-873	bmi	-0.997767	15254	-6.541e-05	0.999948	1	0
Filifactor	bmi	-0.997767	15254	-6.541e-05	0.999948	1	0
TM7x	bmi	-0.997767	15254.1	-6.54099e-05	0.999948	1	0
Monoglobus	bmi	-0.997767	15254.1	-6.54099e-05	0.999948	1	0
Erysipelotrichaceae UCG-003	bmi	-0.997767	15254.1	-6.54099e-05	0.999948	1	0
Odoribacter	bmi	-0.997767	15254.1	-6.54099e-05	0.999948	1	0
Holdemania	bmi	-0.997767	15254.1	-6.54099e-05	0.999948	1	0
Candidatus Profftella	bmi	-0.997767	15254.1	-6.54098e-05	0.999948	1	0
Citricoccus	bmi	-0.997767	15254.2	-6.54094e-05	0.999948	1	0
[Eubacterium] siraeum group	bmi	-0.997767	15254.2	-6.54093e-05	0.999948	1	0
Holdemanella	bmi	-0.997767	15254.2	-6.54093e-05	0.999948	1	0
Oscillibacter	bmi	-0.997767	15254.2	-6.54092e-05	0.999948	1	0
Acidovorax	bmi	43.0373	NA	NA	NA	NA	NA
Finegoldia	bmi	0.201234	NA	NA	NA	NA	NA
Prevotella_9	bmi	-0.0696052	NA	NA	NA	NA	NA
Porphyromonas	bmi	-0.862504	NA	NA	NA	NA	NA
Anaerococcus	bmi	-0.096483	NA	NA	NA	NA	NA
Ezakiella	bmi	-0.113384	NA	NA	NA	NA	NA
Ureaplasma	bmi	-0.317084	NA	NA	NA	NA	NA
Subdoligranulum	bmi	-0.0686533	NA	NA	NA	NA	NA
Fastidiosipila	bmi	0.772703	NA	NA	NA	NA	NA
Pyramidobacter	bmi	-1.06052	NA	NA	NA	NA	NA
Propionibacterium	bmi	1.34991	NA	NA	NA	NA	NA
Streptococcus	bmi	-0.268533	NA	NA	NA	NA	NA
Bacteroides	bmi	-0.0685563	NA	NA	NA	NA	NA
Criibacterium	bmi	-0.380844	NA	NA	NA	NA	NA
W5053	bmi	-0.200688	NA	NA	NA	NA	NA
Negativicoccus	bmi	0.492398	NA	NA	NA	NA	NA
Peptostreptococcus	bmi	-0.425829	NA	NA	NA	NA	NA
Murdochiella	bmi	0.104512	NA	NA	NA	NA	NA
Veillonella	bmi	-0.341701	NA	NA	NA	NA	NA
Staphylococcus	bmi	-0.238264	NA	NA	NA	NA	NA
Cutibacterium	bmi	-0.146261	NA	NA	NA	NA	NA
Gallicola	bmi	0.547421	NA	NA	NA	NA	NA
Propionimicrobium	bmi	0.86727	NA	NA	NA	NA	NA
Anaeroglobus	bmi	0.163078	NA	NA	NA	NA	NA
Sutterella	bmi	-0.39206	NA	NA	NA	NA	NA
Rikenellaceae RC9 gut group	bmi	-8.36462	NA	NA	NA	NA	NA
Treponema	bmi	-9.04075	NA	NA	NA	NA	NA
Limosilactobacillus	bmi	-0.24884	NA	NA	NA	NA	NA
Fusobacterium	bmi	0.112422	NA	NA	NA	NA	NA
Pseudoglutamicibacter	bmi	-0.469484	NA	NA	NA	NA	NA
Facklamia	bmi	-0.351815	NA	NA	NA	NA	NA
S5-A14a	bmi	0.0501849	NA	NA	NA	NA	NA
Acinetobacter	bmi	-0.0684875	NA	NA	NA	NA	NA
Oligella	bmi	-0.481807	NA	NA	NA	NA	NA
Arcanobacterium	bmi	0.283707	NA	NA	NA	NA	NA
Weeksella	bmi	-0.482134	NA	NA	NA	NA	NA
Massilia	bmi	-0.068477	NA	NA	NA	NA	NA
Actinotignum	bmi	0.292685	NA	NA	NA	NA	NA
Christensenellaceae R-7 group	bmi	-8.14998	NA	NA	NA	NA	NA
Succiniclasticum	bmi	-8.95157	NA	NA	NA	NA	NA
Aquabacterium	bmi	-0.167686	NA	NA	NA	NA	NA
Micrococcus	bmi	-0.0684702	NA	NA	NA	NA	NA
Enhydrobacter	bmi	-0.0684775	NA	NA	NA	NA	NA
Peptococcus	bmi	-0.0559302	NA	NA	NA	NA	NA
Kocuria	bmi	-0.0684694	NA	NA	NA	NA	NA
Haemophilus	bmi	-0.311834	NA	NA	NA	NA	NA
Solobacterium	bmi	7.2708	NA	NA	NA	NA	NA
Pelomonas	bmi	-0.144388	NA	NA	NA	NA	NA
Lachnospiraceae FE2018 group	bmi	7.37497	NA	NA	NA	NA	NA
Skermanella	bmi	-0.0684758	NA	NA	NA	NA	NA
Pseudoramibacter	bmi	7.29359	NA	NA	NA	NA	NA
Sneathia	bmi	-1.06664	NA	NA	NA	NA	NA
Pseudoclavibacter	bmi	-0.481712	NA	NA	NA	NA	NA
Slackia	bmi	-0.345971	NA	NA	NA	NA	NA
Afipia	bmi	-0.389703	NA	NA	NA	NA	NA
Parvimonas	bmi	-0.345964	NA	NA	NA	NA	NA
Sphingomonas	bmi	-0.0684742	NA	NA	NA	NA	NA
Actinobaculum	bmi	-0.0684742	NA	NA	NA	NA	NA
Dermabacter	bmi	-0.068476	NA	NA	NA	NA	NA
Microbacterium	bmi	-0.0684939	NA	NA	NA	NA	NA
Dokdonella	bmi	-0.0684754	NA	NA	NA	NA	NA
