# Supplementary material for: Longitudinal Analysis of Vulvovaginal Bacteriome Following Use of Water- and Silicone-Based Personal Lubricants: Stability, Spatial Specificity, and Clinical Implications
Source: Microorganisms. 2025 Dec 30;14(1):82. doi: 10.3390/microorganisms14010082 (PMC12844435; doi:10.3390/microorganisms14010082)
Supplement: Supplementary file 1 [file microorganisms-14-00082-s001.zip › Table S9. microbiome_ph_taxa_summary-vaginal.xlsx]

## Sheet: microbiome_ph_taxa_summary-vagi
taxa	term	estimate	std.error	statistic	p.value	bonferronip	mlog10bonfp
Lactobacillus	pH	-1.12821	1.05824	-1.06611	0.286373	1	0
Atopobium	pH	1.54443	2.09586	0.736894	0.461187	1	0
Prevotella	pH	0.890527	1.76992	0.503146	0.614862	1	0
Fusobacterium	pH	1.12947	4.12799	0.273612	0.784383	1	0
Peptostreptococcus	pH	0.90469	3.3695	0.268494	0.788319	1	0
Mobiluncus	pH	0.814827	5.34666	0.152399	0.878872	1	0
Ureaplasma	pH	-1.86436	15.3686	-0.121309	0.903446	1	0
Streptococcus	pH	0.306869	3.31665	0.0925238	0.926282	1	0
Ezakiella	pH	0.640434	7.11611	0.0899978	0.928289	1	0
Actinotignum	pH	0.973292	11.6258	0.0837181	0.933281	1	0
Finegoldia	pH	0.532541	7.82335	0.0680708	0.945729	1	0
Gardnerella	pH	-1.97315	41.8835	-0.0471104	0.962425	1	0
Pelomonas	pH	0.977668	39.8198	0.0245523	0.980412	1	0
Clostridium sensu stricto 1	pH	-22.6872	1054.39	-0.021517	0.982833	1	0
Facklamia	pH	-0.929311	69.7093	-0.0133312	0.989364	1	0
Pyramidobacter	pH	-2.81049	240.773	-0.0116728	0.990687	1	0
Dorea	pH	-1.95243	224.157	-0.00871011	0.99305	1	0
Criibacterium	pH	-1.07703	138.163	-0.00779536	0.99378	1	0
Oligella	pH	-23.8812	6670.28	-0.00358024	0.997143	1	0
Senegalimassilia	pH	-7.56483	9.0405e+06	-8.36772e-07	0.999999	1	0
Lautropia	pH	-7.24783	1.95068e+07	-3.71554e-07	1	1	0
CAG-352	pH	-7.24882	2.17512e+07	-3.33261e-07	1	1	0
TM7a	pH	-7.31932	2.2878e+07	-3.19928e-07	1	1	0
Planifilum	pH	-7.24749	2.39359e+07	-3.02787e-07	1	1	0
Barnesiella	pH	-7.24753	2.39379e+07	-3.02763e-07	1	1	0
Sphingobium	pH	-7.24753	2.39382e+07	-3.0276e-07	1	1	0
Ligilactobacillus	pH	-7.24753	2.39382e+07	-3.0276e-07	1	1	0
Tepidimonas	pH	-7.24759	2.39415e+07	-3.0272e-07	1	1	0
Intestinibacter	pH	-7.24761	2.3943e+07	-3.02703e-07	1	1	0
Kocuria	pH	-7.24764	2.39445e+07	-3.02685e-07	1	1	0
Pseudofulvimonas	pH	-7.24768	2.39471e+07	-3.02654e-07	1	1	0
Lachnospiraceae UCG-004	pH	-7.24771	2.39489e+07	-3.02633e-07	1	1	0
CL500-29 marine group	pH	-7.24775	2.39512e+07	-3.02605e-07	1	1	0
Solobacterium	pH	-7.24782	2.39552e+07	-3.02558e-07	1	1	0
Intestinimonas	pH	-7.24785	2.39565e+07	-3.02542e-07	1	1	0
Mycoplasma	pH	-7.24787	2.39578e+07	-3.02527e-07	1	1	0
Flavonifractor	pH	-7.24787	2.39579e+07	-3.02526e-07	1	1	0
Dielma	pH	-7.24787	2.39581e+07	-3.02523e-07	1	1	0
Granulicatella	pH	-7.24798	2.39643e+07	-3.02449e-07	1	1	0
Succiniclasticum	pH	-7.248	2.39653e+07	-3.02438e-07	1	1	0
Amaricoccus	pH	-7.24802	2.39667e+07	-3.02421e-07	1	1	0
Brooklawnia	pH	-7.24808	2.39702e+07	-3.02378e-07	1	1	0
CAG-873	pH	-7.24808	2.39704e+07	-3.02377e-07	1	1	0
Eggerthella	pH	-7.24816	2.39749e+07	-3.02323e-07	1	1	0
UBA1819	pH	-7.24824	2.39794e+07	-3.0227e-07	1	1	0
Alistipes	pH	-7.24828	2.39818e+07	-3.02241e-07	1	1	0
Family XIII UCG-001	pH	-7.24829	2.39821e+07	-3.02237e-07	1	1	0
UCG-008	pH	-7.24832	2.39839e+07	-3.02216e-07	1	1	0
Rhodopseudomonas	pH	-7.24833	2.39846e+07	-3.02208e-07	1	1	0
Nocardioides	pH	-7.2484	2.39886e+07	-3.0216e-07	1	1	0
Erysipelatoclostridium	pH	-7.24847	2.39925e+07	-3.02114e-07	1	1	0
Holdemania	pH	-7.24851	2.39949e+07	-3.02085e-07	1	1	0
Simonsiella	pH	-7.24852	2.39956e+07	-3.02077e-07	1	1	0
UCG-005	pH	-7.24859	2.39994e+07	-3.02031e-07	1	1	0
Romboutsia	pH	-7.24865	2.40035e+07	-3.01984e-07	1	1	0
[Eubacterium] xylanophilum group	pH	-7.24878	2.40109e+07	-3.01896e-07	1	1	0
Catonella	pH	-7.24881	2.40122e+07	-3.0188e-07	1	1	0
Colidextribacter	pH	-7.24885	2.40147e+07	-3.01851e-07	1	1	0
Lactococcus	pH	-7.24955	2.40557e+07	-3.01366e-07	1	1	0
Eisenbergiella	pH	-7.25069	2.41217e+07	-3.00587e-07	1	1	0
Novosphingobium	pH	-7.25099	2.41395e+07	-3.00379e-07	1	1	0
Phascolarctobacterium	pH	-7.25128	2.41564e+07	-3.0018e-07	1	1	0
Bulleidia	pH	-7.25328	2.42737e+07	-2.98812e-07	1	1	0
Ochrobactrum	pH	-7.25776	2.45381e+07	-2.95775e-07	1	1	0
Hungatella	pH	-7.26109	2.4737e+07	-2.93532e-07	1	1	0
Acidovorax	pH	-7.26333	2.48712e+07	-2.92038e-07	1	1	0
Empedobacter	pH	-7.26687	2.50854e+07	-2.89685e-07	1	1	0
Marmoricola	pH	-7.26819	2.51653e+07	-2.88818e-07	1	1	0
Allofustis	pH	-7.2793	2.58508e+07	-2.81588e-07	1	1	0
Monoglobus	pH	-7.28736	2.63599e+07	-2.76456e-07	1	1	0
Luteimonas	pH	-7.29346	2.67521e+07	-2.72631e-07	1	1	0
Christensenellaceae R-7 group	pH	-7.30465	2.74863e+07	-2.65756e-07	1	1	0
Comamonas	pH	-7.31056	2.78821e+07	-2.62196e-07	1	1	0
Lachnospiraceae UCG-003	pH	-7.31064	2.78876e+07	-2.62147e-07	1	1	0
Butyricimonas	pH	-7.31083	2.79005e+07	-2.62032e-07	1	1	0
Acidibacter	pH	-7.31097	2.79097e+07	-2.61951e-07	1	1	0
Roseomonas	pH	-7.31242	2.80078e+07	-2.61085e-07	1	1	0
Mogibacterium	pH	-7.31343	2.80761e+07	-2.60486e-07	1	1	0
Capnocytophaga	pH	-7.31363	2.80897e+07	-2.60367e-07	1	1	0
[Eubacterium] brachy group	pH	-7.31376	2.80991e+07	-2.60285e-07	1	1	0
Catenibacterium	pH	-7.32305	2.87372e+07	-2.54828e-07	1	1	0
Dokdonella	pH	-7.32322	2.87496e+07	-2.54725e-07	1	1	0
Rikenellaceae RC9 gut group	pH	-7.32323	2.87496e+07	-2.54724e-07	1	1	0
Candidatus Saccharimonas	pH	-7.32325	2.87512e+07	-2.54711e-07	1	1	0
Leuconostoc	pH	-7.32326	2.87521e+07	-2.54703e-07	1	1	0
Blastocatella	pH	-7.32344	2.87643e+07	-2.54602e-07	1	1	0
Candidatus Profftella	pH	-7.32365	2.87795e+07	-2.54475e-07	1	1	0
Negativibacillus	pH	-7.32372	2.87842e+07	-2.54435e-07	1	1	0
Stella	pH	-7.32672	2.89939e+07	-2.52699e-07	1	1	0
Paucibacter	pH	-7.327	2.90134e+07	-2.52538e-07	1	1	0
Centipeda	pH	-7.32726	2.90313e+07	-2.52391e-07	1	1	0
[Eubacterium] eligens group	pH	-7.32734	2.90376e+07	-2.5234e-07	1	1	0
Afipia	pH	-7.32735	2.90383e+07	-2.52334e-07	1	1	0
Dietzia	pH	-7.32758	2.90543e+07	-2.52203e-07	1	1	0
Rothia	pH	-7.32772	2.90638e+07	-2.52125e-07	1	1	0
Leptotrichia	pH	-7.332	2.93668e+07	-2.4967e-07	1	1	0
Coprobacter	pH	-7.56195	5.12087e+07	-1.47669e-07	1	1	0
Moryella	pH	-7.56295	5.1333e+07	-1.47331e-07	1	1	0
Abiotrophia	pH	-7.56311	5.13526e+07	-1.47278e-07	1	1	0
Lactiplantibacillus	pH	-7.56318	5.13614e+07	-1.47254e-07	1	1	0
Catenibacillus	pH	-7.56336	5.13841e+07	-1.47193e-07	1	1	0
Kingella	pH	-7.56372	5.14278e+07	-1.47074e-07	1	1	0
UCG-003	pH	-7.56382	5.14408e+07	-1.47039e-07	1	1	0
Bosea	pH	-7.56388	5.14483e+07	-1.47019e-07	1	1	0
[Eubacterium] ventriosum group	pH	-7.56409	5.14747e+07	-1.46948e-07	1	1	0
Lacticaseibacillus	pH	-7.56414	5.14801e+07	-1.46933e-07	1	1	0
Acholeplasma	pH	-7.56431	5.15018e+07	-1.46875e-07	1	1	0
[Clostridium] innocuum group	pH	-7.56444	5.15177e+07	-1.46832e-07	1	1	0
Deinococcus	pH	-7.56472	5.15529e+07	-1.46737e-07	1	1	0
Sellimonas	pH	-7.56478	5.15601e+07	-1.46718e-07	1	1	0
Nesterenkonia	pH	-7.56501	5.15884e+07	-1.46642e-07	1	1	0
[Eubacterium] nodatum group	pH	-7.56503	5.15918e+07	-1.46633e-07	1	1	0
Parasutterella	pH	-7.56507	5.1596e+07	-1.46621e-07	1	1	0
Skermanella	pH	-7.56509	5.15994e+07	-1.46612e-07	1	1	0
[Eubacterium] oxidoreducens group	pH	-7.56564	5.16673e+07	-1.4643e-07	1	1	0
Peptococcus	pH	-7.5658	5.16881e+07	-1.46374e-07	1	1	0
Filifactor	pH	-7.56601	5.17132e+07	-1.46307e-07	1	1	0
Lachnospiraceae UCG-010	pH	-7.56853	5.203e+07	-1.45465e-07	1	1	0
Pseudoramibacter	pH	-7.5708	5.23165e+07	-1.44712e-07	1	1	0
Cloacibacterium	pH	-7.57418	5.2745e+07	-1.436e-07	1	1	0
Cryptobacterium	pH	-7.57569	5.29385e+07	-1.43104e-07	1	1	0
[Ruminococcus] gnavus group	pH	-7.5767	5.30669e+07	-1.42776e-07	1	1	0
Aggregatibacter	pH	-7.58343	5.39379e+07	-1.40596e-07	1	1	0
Olsenella	pH	-7.58374	5.39776e+07	-1.40498e-07	1	1	0
Fretibacterium	pH	-7.60191	5.64013e+07	-1.34782e-07	1	1	0
Hymenobacter	pH	-7.61146	5.77185e+07	-1.31872e-07	1	1	0
[Eubacterium] saphenum group	pH	-7.62558	5.97214e+07	-1.27686e-07	1	1	0
Family XIII AD3011 group	pH	-7.62712	5.9945e+07	-1.27235e-07	1	1	0
[Ruminococcus] gauvreauii group	pH	-7.6418	6.21093e+07	-1.23038e-07	1	1	0
Ruminiclostridium	pH	-7.64271	6.22456e+07	-1.22783e-07	1	1	0
Cyanobium PCC-6307	pH	-7.64377	6.24057e+07	-1.22485e-07	1	1	0
Coprobacillus	pH	-7.64395	6.24331e+07	-1.22434e-07	1	1	0
Lachnospiraceae FCS020 group	pH	-7.64415	6.24632e+07	-1.22378e-07	1	1	0
Paraprevotella	pH	-7.64474	6.25522e+07	-1.22214e-07	1	1	0
Akkermansia	pH	-7.64583	6.27177e+07	-1.21909e-07	1	1	0
Caulobacter	pH	-7.66327	6.54169e+07	-1.17145e-07	1	1	0
[Eubacterium] fissicatena group	pH	-7.71914	7.48708e+07	-1.03099e-07	1	1	0
Klebsiella	pH	-7.71973	7.49786e+07	-1.02959e-07	1	1	0
Mitsuokella	pH	-7.72107	7.52214e+07	-1.02645e-07	1	1	0
Parabacteroides	pH	-7.72169	7.53347e+07	-1.02498e-07	1	1	0
Bifidobacterium	pH	-7.72253	7.54864e+07	-1.02304e-07	1	1	0
Marvinbryantia	pH	-7.72306	7.55837e+07	-1.02179e-07	1	1	0
Adlercreutzia	pH	-7.72438	7.58241e+07	-1.01872e-07	1	1	0
Reyranella	pH	-7.7249	7.59197e+07	-1.01751e-07	1	1	0
Odoribacter	pH	-7.72495	7.59301e+07	-1.01738e-07	1	1	0
Lachnospiraceae NK4A136 group	pH	-7.7256	7.60489e+07	-1.01587e-07	1	1	0
Defluviitaleaceae UCG-011	pH	-7.7271	7.63244e+07	-1.0124e-07	1	1	0
UCG-004	pH	-7.72721	7.63447e+07	-1.01215e-07	1	1	0
NK4A214 group	pH	-7.73204	7.7242e+07	-1.00102e-07	1	1	0
Turicella	pH	-7.75403	8.14563e+07	-9.51926e-08	1	1	0
Allisonella	pH	-7.81116	9.35077e+07	-8.35349e-08	1	1	0
Shuttleworthia	pH	-7.87438	1.08931e+08	-7.22876e-08	1	1	0
F0058	pH	-7.87575	1.09292e+08	-7.20615e-08	1	1	0
Lachnospira	pH	-7.8808	1.10633e+08	-7.1234e-08	1	1	0
HT002	pH	-7.88433	1.11581e+08	-7.066e-08	1	1	0
Actinobacillus	pH	-7.89275	1.13873e+08	-6.93119e-08	1	1	0
Fenollaria	pH	0.717342	NA	NA	NA	NA	NA
Limosilactobacillus	pH	-0.557561	NA	NA	NA	NA	NA
Dialister	pH	0.841293	NA	NA	NA	NA	NA
Peptoniphilus	pH	0.749997	NA	NA	NA	NA	NA
Anaerococcus	pH	0.89353	NA	NA	NA	NA	NA
Campylobacter	pH	0.776288	NA	NA	NA	NA	NA
Howardella	pH	0.995272	NA	NA	NA	NA	NA
Propionibacterium	pH	0.894112	NA	NA	NA	NA	NA
Lawsonella	pH	1.20452	NA	NA	NA	NA	NA
Propionimicrobium	pH	0.858845	NA	NA	NA	NA	NA
Corynebacterium	pH	-0.135447	NA	NA	NA	NA	NA
Escherichia-Shigella	pH	0.046274	NA	NA	NA	NA	NA
Jonquetella	pH	0.539438	NA	NA	NA	NA	NA
Pseudoglutamicibacter	pH	-8.09999	NA	NA	NA	NA	NA
Staphylococcus	pH	1.01229	NA	NA	NA	NA	NA
Veillonella	pH	0.289853	NA	NA	NA	NA	NA
Brevibacterium	pH	-5.4146	NA	NA	NA	NA	NA
Negativicoccus	pH	0.894911	NA	NA	NA	NA	NA
Porphyromonas	pH	0.620954	NA	NA	NA	NA	NA
Fastidiosipila	pH	0.707369	NA	NA	NA	NA	NA
Alloscardovia	pH	0.886824	NA	NA	NA	NA	NA
Murdochiella	pH	0.736959	NA	NA	NA	NA	NA
Weeksella	pH	-40.7255	NA	NA	NA	NA	NA
Varibaculum	pH	0.77436	NA	NA	NA	NA	NA
Enterococcus	pH	-0.408509	NA	NA	NA	NA	NA
Xanthomonas	pH	0.876501	NA	NA	NA	NA	NA
Gemella	pH	0.168336	NA	NA	NA	NA	NA
Enterobacter	pH	0.0851183	NA	NA	NA	NA	NA
Cutibacterium	pH	0.99047	NA	NA	NA	NA	NA
Selenomonas	pH	1.18156	NA	NA	NA	NA	NA
Sutterella	pH	1.06881	NA	NA	NA	NA	NA
Prevotella_9	pH	-0.0305562	NA	NA	NA	NA	NA
Aquabacterium	pH	0.732913	NA	NA	NA	NA	NA
Listeria	pH	60.1339	NA	NA	NA	NA	NA
Oribacterium	pH	1.07151	NA	NA	NA	NA	NA
Megasphaera	pH	0.786009	NA	NA	NA	NA	NA
Gallicola	pH	0.557844	NA	NA	NA	NA	NA
Bacillus	pH	3.96647	NA	NA	NA	NA	NA
Haemophilus	pH	0.0851151	NA	NA	NA	NA	NA
Arcanobacterium	pH	0.696366	NA	NA	NA	NA	NA
Actinomyces	pH	0.922479	NA	NA	NA	NA	NA
Faecalibacterium	pH	0.261354	NA	NA	NA	NA	NA
Anaeroglobus	pH	0.87984	NA	NA	NA	NA	NA
Lachnoanaerobaculum	pH	1.16678	NA	NA	NA	NA	NA
W5053	pH	0.570532	NA	NA	NA	NA	NA
Helcococcus	pH	-1.14652	NA	NA	NA	NA	NA
Globicatella	pH	-39.6643	NA	NA	NA	NA	NA
Aerococcus	pH	1.02251	NA	NA	NA	NA	NA
Pseudoclavibacter	pH	-41.6017	NA	NA	NA	NA	NA
Blautia	pH	-0.368858	NA	NA	NA	NA	NA
Bradyrhizobium	pH	1.31522	NA	NA	NA	NA	NA
Salmonella	pH	60.0541	NA	NA	NA	NA	NA
Neisseria	pH	0.0851137	NA	NA	NA	NA	NA
Helcobacillus	pH	-40.1338	NA	NA	NA	NA	NA
Prevotella_7	pH	0.613234	NA	NA	NA	NA	NA
Lachnoclostridium	pH	1.04909	NA	NA	NA	NA	NA
Tessaracoccus	pH	-40.7465	NA	NA	NA	NA	NA
[Ruminococcus] torques group	pH	0.876206	NA	NA	NA	NA	NA
S5-A14a	pH	0.936399	NA	NA	NA	NA	NA
Ruminococcus	pH	0.148548	NA	NA	NA	NA	NA
Acinetobacter	pH	0.876193	NA	NA	NA	NA	NA
Mageeibacillus	pH	0.777199	NA	NA	NA	NA	NA
Subdoligranulum	pH	0.361451	NA	NA	NA	NA	NA
Bacteroides	pH	0.698597	NA	NA	NA	NA	NA
Collinsella	pH	0.031497	NA	NA	NA	NA	NA
Agathobacter	pH	-0.983562	NA	NA	NA	NA	NA
Roseburia	pH	0.876201	NA	NA	NA	NA	NA
Micrococcus	pH	0.260971	NA	NA	NA	NA	NA
Brachybacterium	pH	-40.0607	NA	NA	NA	NA	NA
Nosocomiicoccus	pH	0.582398	NA	NA	NA	NA	NA
Anaerostipes	pH	-39.6525	NA	NA	NA	NA	NA
Stenotrophomonas	pH	58.7217	NA	NA	NA	NA	NA
Enhydrobacter	pH	0.876202	NA	NA	NA	NA	NA
Diaphorobacter	pH	0.876195	NA	NA	NA	NA	NA
Microbacterium	pH	1.18408	NA	NA	NA	NA	NA
Actinobaculum	pH	0.876211	NA	NA	NA	NA	NA
Eremococcus	pH	-37.1042	NA	NA	NA	NA	NA
Alcaligenes	pH	-40.2412	NA	NA	NA	NA	NA
Sphingomonas	pH	0.983988	NA	NA	NA	NA	NA
Holdemanella	pH	0.085123	NA	NA	NA	NA	NA
[Eubacterium] siraeum group	pH	-40.127	NA	NA	NA	NA	NA
Pseudomonas	pH	58.5411	NA	NA	NA	NA	NA
TM7x	pH	0.876186	NA	NA	NA	NA	NA
Morganella	pH	0.0851271	NA	NA	NA	NA	NA
Slackia	pH	0.876188	NA	NA	NA	NA	NA
Parvimonas	pH	1.40362	NA	NA	NA	NA	NA
Lachnospiraceae FE2018 group	pH	0.876189	NA	NA	NA	NA	NA
Dermabacter	pH	-40.127	NA	NA	NA	NA	NA
Trueperella	pH	-47.0742	NA	NA	NA	NA	NA
Fusicatenibacter	pH	0.085132	NA	NA	NA	NA	NA
Coprococcus	pH	0.0851332	NA	NA	NA	NA	NA
Pseudolabrys	pH	0.0851332	NA	NA	NA	NA	NA
Massilia	pH	0.876198	NA	NA	NA	NA	NA
DNF00809	pH	0.0851369	NA	NA	NA	NA	NA
[Eubacterium] ruminantium group	pH	0.0851369	NA	NA	NA	NA	NA
Chryseobacterium	pH	0.876197	NA	NA	NA	NA	NA
Acidaminococcus	pH	0.876198	NA	NA	NA	NA	NA
UCG-002	pH	0.876208	NA	NA	NA	NA	NA
Lachnospiraceae ND3007 group	pH	-40.6578	NA	NA	NA	NA	NA
Megamonas	pH	-40.6577	NA	NA	NA	NA	NA
Enterorhabdus	pH	-40.6578	NA	NA	NA	NA	NA
Brevundimonas	pH	0.876205	NA	NA	NA	NA	NA
Pajaroellobacter	pH	0.0851182	NA	NA	NA	NA	NA
Paracoccus	pH	0.0851504	NA	NA	NA	NA	NA
Alloprevotella	pH	-0.274202	NA	NA	NA	NA	NA
Allorhizobium-Neorhizobium-Pararhizobium-Rhizobium	pH	0.876191	NA	NA	NA	NA	NA
Bilophila	pH	0.876193	NA	NA	NA	NA	NA
Mycobacterium	pH	0.0851491	NA	NA	NA	NA	NA
Bergeyella	pH	0.0851593	NA	NA	NA	NA	NA
Ralstonia	pH	-40.5894	NA	NA	NA	NA	NA
Oscillibacter	pH	0.0851684	NA	NA	NA	NA	NA
Sneathia	pH	0.0851612	NA	NA	NA	NA	NA
Incertae Sedis	pH	-45.417	NA	NA	NA	NA	NA
Treponema	pH	0.876194	NA	NA	NA	NA	NA
Kytococcus	pH	-42.0132	NA	NA	NA	NA	NA
Butyricicoccus	pH	0.880873	NA	NA	NA	NA	NA
Stomatobaculum	pH	-7.60788	NA	NA	NA	NA	NA
[Eubacterium] hallii group	pH	-7.72677	NA	NA	NA	NA	NA
Erysipelotrichaceae UCG-003	pH	-7.72267	NA	NA	NA	NA	NA
Tuzzerella	pH	-7.72287	NA	NA	NA	NA	NA
Citricoccus	pH	-7.72125	NA	NA	NA	NA	NA
